# Supplementary material for: Computation-based regulation of excitonic effects in donor-acceptor covalent organic frameworks for enhanced photocatalysis
Source: Nat Commun. 2023 May 29;14:3083. doi: 10.1038/s41467-023-38884-w (PMC10227069; doi:10.1038/s41467-023-38884-w)
Supplement: Supplementary file 3 — Source data [file 41467_2023_38884_MOESM3_ESM.xlsx]

## Sheet: Fig. 2
	TAPT	TAPB	Cl	H	OCCH	OH	Ome
LUMO (eV)	-1.16	-0.18	0.29	0.94	0.27	0.77	0.76
HOMO (eV)	-8.22	-7.35	-8.14	-7.92	-7.57	-6.95	-6.90

## Sheet: Fig. 3
	TAPT-Cl	TAPT-H	TAPT-OCCH	TAPT-OH	TAPT-OMe	TAPB-OMe
Q	0.02	0.09	0.12	0.26	0.28	0.05
Dct	0.70	2.20	1.81	3.28	3.33	0.14

## Sheet: Fig. 4a
	TAPB-OMe	TAPT-Cl	TAPT-H	TAPT-OCCH	TAPT-OH	TAPT-OMe
Efund	4.159	4.24	4.245	4.118	3.713	3.629
Eopt	3.83	3.937	3.957	3.853	3.516	3.465
Efund-Eopt	0.329	0.303	0.288	0.265	0.197	0.164

## Sheet: Fig. 4b
	TAPB-OMe	TAPT-Cl	TAPT-H	TAPT-OCCH	TAPT-OH	TAPT-OMe
CB	-2.947	-3.65	-3.411	-3.614	-3.499	-3.324
VB	-5.582	-6.282	-6.021	-6.104	-5.853	-5.564
GAP	2.635	2.632	2.61	2.49	2.354	2.24

## Sheet: Fig. 5a
	simulated		TAPB-OMe		TAPT-Cl		TAPT-H		TAPT-OMe
2	114.3572	2	300.66667	2	367	2	412	2	849.333
2.02	117.2934	2.03	352.66667	2.03	333	2.03	476	2.03	906
2.04	120.3838	2.06	350	2.06	366	2.06	394	2.06	928
2.06	123.641	2.09	335.333	2.09	389	2.09	420	2.09	892
2.08	127.079	2.12	341.333	2.12	410	2.12	430	2.12	885.333
2.1	130.714	2.15	315.333	2.15	433	2.15	386	2.15	906
2.12	134.561	2.18	326.667	2.18	454	2.18	360	2.18	886.667
2.14	138.642	2.21	317.333	2.21	411	2.21	370	2.21	928.667
2.16	142.977	2.24	291.333	2.24	418	2.24	378	2.24	887.333
2.18	147.591	2.27	336	2.27	429	2.27	392	2.27	890
2.2	152.511	2.3	323.333	2.3	447	2.3	340	2.3	918
2.22	157.769	2.33	343.333	2.33	504	2.33	352	2.33	937.333
2.24	163.402	2.36	360	2.36	532	2.36	318	2.36	980
2.26	169.45	2.39	368.667	2.39	552	2.39	342	2.39	1018.67
2.28	175.96	2.42	389.333	2.42	620	2.42	370	2.42	1021.33
2.3	182.988	2.45	422.667	2.45	638	2.45	286	2.45	1073.33
2.32	190.598	2.48	480	2.48	698	2.48	376	2.48	1130.67
2.34	198.864	2.51	513.333	2.51	800	2.51	388	2.51	1133.33
2.36	207.874	2.54	591.333	2.54	851	2.54	428	2.54	1205.33
2.38	217.734	2.57	698.667	2.57	1010	2.57	454	2.57	1278.67
2.4	228.568	2.6	822.667	2.6	1034	2.6	424	2.6	1296.67
2.42	240.526	2.63	968	2.63	1235	2.63	442	2.63	1363.33
2.44	253.792	2.66	1119.33	2.66	1395	2.66	474	2.66	1426
2.46	268.59	2.69	1366	2.69	1485	2.69	680	2.69	1606.67
2.48	285.196	2.72	1681.33	2.72	1641	2.72	676	2.72	1667.33
2.5	303.962	2.75	1946.67	2.75	1830	2.75	834	2.75	1736
2.52	325.326	2.78	2198.67	2.78	2034	2.78	938	2.78	1875.33
2.54	349.86	2.81	2351.33	2.81	2162	2.81	1094	2.81	2028
2.56	378.306	2.84	2249.33	2.84	2319	2.84	1330	2.84	2070
2.58	411.658	2.87	1970.67	2.87	2288	2.87	1406	2.87	2110
2.6	451.264	2.9	1653.33	2.9	2337	2.9	1576	2.9	2192
2.62	499.058	2.93	1326	2.93	2199	2.93	1518	2.93	2280.67
2.64	558.058	2.96	1016	2.96	2038	2.96	1420	2.96	2243.33
2.66	633.494	2.99	800.667	2.99	1768	2.99	1156	2.99	2177.33
2.68	734.668	3.02	598.667	3.02	1544	3.02	1062	3.02	2172.67
2.7	875.91	3.05	413.333	3.05	1338	3.05	802	3.05	2153.33
2.72	1072.93	3.08	336.667	3.08	1250	3.08	678	3.08	2100.67
2.74	1333.15	3.11	279.333	3.11	1055	3.11	616	3.11	1886.67
2.76	1640.33	3.14	226	3.14	932	3.14	496	3.14	1816.67
2.78	1917.95	3.17	188	3.17	835	3.17	436	3.17	1750.67
2.8	2000	3.2	155.333	3.2	706	3.2	366	3.2	1634.67
2.82	1813.83	3.23	142.667	3.23	635	3.23	354	3.23	1520.67
2.84	1508.04	3.26	138.667	3.26	554	3.26	314	3.26	1424.67
2.86	1216.08	3.29	134.667	3.29	483	3.29	284	3.29	1311.33
2.88	982.332	3.32	105.333	3.32	415	3.32	244	3.32	1206.67
2.9	810.462	3.35	89.3333	3.35	410	3.35	262	3.35	1099.33
2.92	688.096	3.38	92	3.38	389	3.38	244	3.38	997.333
2.94	599.234	3.41	82	3.41	342	3.41	234	3.41	964
2.96	531.574	3.44	88	3.44	356	3.44	204	3.44	914.667
2.98	477.768	3.47	75.3333	3.47	289	3.47	174	3.47	850.667
3	433.71	3.5	68	3.5	290	3.5	204	3.5	748
3.02	396.934	3.53	72	3.53	258	3.53	204	3.53	695.333
3.04	365.79	3.56	64	3.56	233	3.56	166	3.56	644.667
3.06	339.096	3.59	61.3333	3.59	210	3.59	198	3.59	568.667
3.08	315.976	3.62	61.3333	3.62	199	3.62	158	3.62	542.667
3.1	295.768	3.65	55.3333	3.65	231	3.65	178	3.65	538.667
3.12	277.96	3.68	56	3.68	198	3.68	166	3.68	472
3.14	262.154	3.71	54	3.71	163	3.71	160	3.71	474
3.16	248.032	3.74	56.6667	3.74	165	3.74	174	3.74	423.333
3.18	235.342	3.77	55.3333	3.77	151	3.77	156	3.77	423.333
3.2	223.876	3.8	57.3333	3.8	161	3.8	144	3.8	386
3.22	213.47	3.83	56	3.83	172	3.83	152	3.83	367.333
3.24	203.982	3.86	48	3.86	165	3.86	136	3.86	356
3.26	195.297	3.89	43.3333	3.89	155	3.89	130	3.89	318.667
3.28	187.317	3.92	41.3333	3.92	146	3.92	162	3.92	296
3.3	179.961	3.95	37.3333	3.95	136	3.95	156	3.95	304
3.32	173.158	3.98	51.3333	3.98	146	3.98	114	3.98	294
3.34	166.849	4.01	38.6667	4.01	147	4.01	132	4.01	277.333
3.36	160.981	4.04	43.3333	4.04	142	4.04	122	4.04	286.667
3.38	155.511	4.07	39.3333	4.07	140	4.07	122	4.07	252.667
3.4	151.409	4.1	45.3333	4.1	148	4.1	146	4.1	262
3.42	146.684	4.13	47.3333	4.13	132	4.13	136	4.13	238
3.44	142.256	4.16	54	4.16	152	4.16	170	4.16	257.333
3.46	138.1	4.19	40.6667	4.19	134	4.19	148	4.19	228.667
3.48	134.192	4.22	48	4.22	128	4.22	160	4.22	230.667
3.5	130.513	4.25	56.6667	4.25	119	4.25	146	4.25	219.333
3.52	127.043	4.28	55.3333	4.28	129	4.28	130	4.28	223.333
3.54	123.767	4.31	56	4.31	132	4.31	96	4.31	244.667
3.56	120.67	4.34	48	4.34	117	4.34	136	4.34	227.333
3.58	117.74	4.37	50	4.37	141	4.37	132	4.37	230
3.6	114.964	4.4	51.3333	4.4	129	4.4	100	4.4	218.667
3.62	112.332	4.43	53.3333	4.43	130	4.43	142	4.43	204.667
3.64	109.835	4.46	45.3333	4.46	149	4.46	150	4.46	191.333
3.66	107.464	4.49	57.3333	4.49	147	4.49	116	4.49	190
3.68	105.212	4.52	56	4.52	148	4.52	122	4.52	213.333
3.7	103.072	4.55	55.3333	4.55	151	4.55	118	4.55	201.333
3.72	101.037	4.58	69.3333	4.58	176	4.58	110	4.58	198
3.74	99.1014	4.61	70.6667	4.61	176	4.61	142	4.61	205.333
3.76	97.2608	4.64	78	4.64	166	4.64	132	4.64	194
3.78	95.5106	4.67	96.6667	4.67	182	4.67	132	4.67	192
3.8	93.8464	4.7	92.6667	4.7	176	4.7	134	4.7	200.667
3.82	92.2648	4.73	112	4.73	181	4.73	164	4.73	214
3.84	90.7624	4.76	161.333	4.76	191	4.76	144	4.76	196.667
3.86	89.3364	4.79	164	4.79	182	4.79	126	4.79	187.333
3.88	88	4.82	180	4.82	200	4.82	194	4.82	208
3.9	88	4.85	208	4.85	228	4.85	226	4.85	204
3.92	88	4.88	204.667	4.88	227	4.88	260	4.88	238
3.94	88	4.91	222.667	4.91	209	4.91	276	4.91	216
3.96	88	4.94	195.333	4.94	221	4.94	268	4.94	216
3.98	88	4.97	167.333	4.97	180	4.97	312	4.97	198.667
4	88	5	143.333	5	200	5	312	5	192
4.02	88	5.03	108.667	5.03	186	5.03	302	5.03	214.667
4.04	88	5.06	109.333	5.06	183	5.06	318	5.06	228.667
4.06	88	5.09	84.6667	5.09	172	5.09	300	5.09	233.333
4.08	88	5.12	76.6667	5.12	150	5.12	302	5.12	205.333
4.1	88	5.15	66.6667	5.15	133	5.15	260	5.15	224.667
4.12	88	5.18	53.3333	5.18	149	5.18	204	5.18	191.333
4.14	88	5.21	48.6667	5.21	124	5.21	180	5.21	214.667
4.16	88	5.24	52.6667	5.24	140	5.24	156	5.24	223.333
4.18	88	5.27	54.6667	5.27	128	5.27	168	5.27	204
4.2	88	5.3	60	5.3	139	5.3	168	5.3	186
4.22	88	5.33	71.3333	5.33	135	5.33	138	5.33	194.667
4.24	88	5.36	78.6667	5.36	117	5.36	106	5.36	194
4.26	88	5.39	87.3333	5.39	141	5.39	120	5.39	209.333
4.28	88	5.42	92.6667	5.42	159	5.42	130	5.42	200.667
4.3	88	5.45	136	5.45	169	5.45	114	5.45	204.667
4.32	88	5.48	164.667	5.48	187	5.48	122	5.48	228.667
4.34	88	5.51	206.667	5.51	192	5.51	116	5.51	211.333
4.36	88	5.54	247.333	5.54	192	5.54	104	5.54	212
4.38	88	5.57	292.667	5.57	230	5.57	100	5.57	197.333
4.4	88	5.6	334.667	5.6	253	5.6	120	5.6	196.667
4.42	88	5.63	382.667	5.63	247	5.63	98	5.63	196.667
4.44	88	5.66	342	5.66	280	5.66	110	5.66	224
4.46	88	5.69	326.667	5.69	264	5.69	102	5.69	218.667
4.48	88	5.72	276.667	5.72	269	5.72	144	5.72	236
4.5	88	5.75	236	5.75	267	5.75	158	5.75	210.667
4.52	88	5.78	218	5.78	248	5.78	130	5.78	209.333
4.54	88	5.81	188	5.81	256	5.81	136	5.81	232
4.56	93.2224	5.84	155.333	5.84	254	5.84	138	5.84	198.667
4.58	99.4926	5.87	131.333	5.87	229	5.87	108	5.87	235.333
4.6	106.741	5.9	112	5.9	226	5.9	114	5.9	213.333
4.62	115.21	5.93	110	5.93	213	5.93	130	5.93	208
4.64	125.23	5.96	83.3333	5.96	182	5.96	128	5.96	215.333
4.66	137.261	5.99	82	5.99	205	5.99	122	5.99	221.333
4.68	151.995	6.02	58.6667	6.02	169	6.02	102	6.02	238.667
4.7	170.588	6.05	50.6667	6.05	163	6.05	100	6.05	226
4.72	195.108	6.08	56	6.08	157	6.08	114	6.08	206
4.74	229.008	6.11	48.6667	6.11	146	6.11	120	6.11	200.667
4.76	276.738	6.14	45.3333	6.14	138	6.14	72	6.14	192.667
4.78	341.664	6.17	42	6.17	148	6.17	116	6.17	200.667
4.8	422.548	6.2	36	6.2	140	6.2	102	6.2	178
4.82	506.442	6.23	34.6667	6.23	120	6.23	88	6.23	196.667
4.84	555.438	6.26	39.3333	6.26	124	6.26	96	6.26	190.667
4.86	529.902	6.29	32.6667	6.29	112	6.29	88	6.29	175.333
4.88	452.482	6.32	36.6667	6.32	114	6.32	86	6.32	186
4.9	368.522	6.35	30	6.35	112	6.35	88	6.35	169.333
4.92	298.198	6.38	28	6.38	103	6.38	96	6.38	160.667
4.94	245.58	6.41	29.3333	6.41	108	6.41	86	6.41	168.667
4.96	208.406	6.44	36.6667	6.44	92	6.44	86	6.44	152
4.98	182.265	6.47	36.6667	6.47	95	6.47	84	6.47	153.333
5	163.247	6.5	32.6667	6.5	91	6.5	76	6.5	144
5.02	148.861	6.53	30.6667	6.53	97	6.53	108	6.53	162
5.04	137.719	6.56	32.6667	6.56	78	6.56	94	6.56	160.667
5.06	129.024	6.59	30.6667	6.59	78	6.59	88	6.59	146
5.08	122.269	6.62	36	6.62	82	6.62	98	6.62	140.667
5.1	117.108	6.65	27.3333	6.65	94	6.65	74	6.65	144
5.12	113.29	6.68	33.3333	6.68	97	6.68	74	6.68	152
5.14	110.641	6.71	34	6.71	77	6.71	62	6.71	120
5.16	109.033	6.74	21.3333	6.74	88	6.74	96	6.74	137.333
5.18	108.382	6.77	27.3333	6.77	94	6.77	114	6.77	136
5.2	108.636	6.8	23.3333	6.8	96	6.8	78	6.8	144
5.22	109.768	6.83	27.3333	6.83	87	6.83	94	6.83	136
5.24	111.782	6.86	30	6.86	95	6.86	76	6.86	138
5.26	114.705	6.89	26	6.89	76	6.89	92	6.89	131.333
5.28	118.595	6.92	30.6667	6.92	80	6.92	66	6.92	130
5.3	123.541	6.95	30.6667	6.95	76	6.95	100	6.95	127.333
5.32	129.677	6.98	38.6667	6.98	86	6.98	110	6.98	142
5.34	137.184	7.01	36	7.01	89	7.01	92	7.01	138
5.36	146.318	7.04	42.6667	7.04	83	7.04	104	7.04	109.333
5.38	157.429	7.07	41.3333	7.07	89	7.07	100	7.07	124.667
5.4	171.007	7.1	36	7.1	85	7.1	90	7.1	138
5.42	187.771	7.13	36.6667	7.13	115	7.13	116	7.13	124
5.44	208.866	7.16	46.6667	7.16	94	7.16	90	7.16	119.333
5.46	236.312	7.19	42	7.19	100	7.19	104	7.19	115.333
5.48	273.686	7.22	67.3333	7.22	134	7.22	106	7.22	108
5.5	326.342	7.25	60	7.25	112	7.25	102	7.25	121.333
5.52	399.824	7.28	80	7.28	119	7.28	66	7.28	122
5.54	496.116	7.31	101.333	7.31	142	7.31	84	7.31	129.333
5.56	607.598	7.34	114	7.34	144	7.34	108	7.34	140
5.58	702.402	7.37	144.667	7.37	147	7.37	102	7.37	148
5.6	719.116	7.4	180.667	7.4	140	7.4	102	7.4	137.333
5.62	642.664	7.43	191.333	7.43	144	7.43	148	7.43	120.667
5.64	531.162	7.46	200	7.46	169	7.46	144	7.46	124.667
5.66	428.156	7.49	195.333	7.49	150	7.49	128	7.49	129.333
5.68	346.902	7.52	191.333	7.52	171	7.52	148	7.52	130
5.7	287.634	7.55	162.667	7.55	161	7.55	156	7.55	128
5.72	245.482	7.58	137.333	7.58	164	7.58	160	7.58	126
5.74	214.736	7.61	130.667	7.61	134	7.61	188	7.61	131.333
5.76	191.2	7.64	104	7.64	146	7.64	152	7.64	134.667
5.78	172.412	7.67	89.3333	7.67	126	7.67	196	7.67	128.667
5.8	156.995	7.7	76.6667	7.7	139	7.7	158	7.7	130.667
5.82	144.107	7.73	69.3333	7.73	125	7.73	154	7.73	130
5.84	133.182	7.76	58	7.76	140	7.76	126	7.76	127.333
5.86	123.808	7.79	51.3333	7.79	136	7.79	140	7.79	124
5.88	115.683	7.82	57.3333	7.82	119	7.82	152	7.82	123.333
5.9	108.575	7.85	37.3333	7.85	115	7.85	128	7.85	130.667
5.92	102.307	7.88	32	7.88	107	7.88	124	7.88	120
5.94	96.7384	7.91	33.3333	7.91	99	7.91	130	7.91	121.333
5.96	93.7024	7.94	27.3333	7.94	93	7.94	132	7.94	105.333
5.98	89.3794	7.97	30	7.97	93	7.97	100	7.97	115.333
6	88	8	30.6667	8	89	8	108	8	119.333
6.02	88	8.03	34.6667	8.03	89	8.03	106	8.03	106.667
6.04	88	8.06	34	8.06	92	8.06	132	8.06	109.333
6.06	88	8.09	36.6667	8.09	79	8.09	102	8.09	117.333
6.08	88	8.12	27.3333	8.12	77	8.12	134	8.12	102.667
6.1	88	8.15	24	8.15	88	8.15	112	8.15	100.667
6.12	88	8.18	29.3333	8.18	67	8.18	110	8.18	110
6.14	88	8.21	24	8.21	59	8.21	122	8.21	118
6.16	88	8.24	25.3333	8.24	72	8.24	96	8.24	104
6.18	88	8.27	24.6667	8.27	70	8.27	84	8.27	89.3333
6.2	88	8.3	22.6667	8.3	60	8.3	102	8.3	103.333
6.22	88	8.33	31.3333	8.33	62	8.33	84	8.33	90
6.24	88	8.36	31.3333	8.36	53	8.36	86	8.36	108
6.26	88	8.39	31.3333	8.39	55	8.39	88	8.39	100
6.28	88	8.42	20.6667	8.42	52	8.42	98	8.42	97.3333
6.3	88	8.45	25.3333	8.45	55	8.45	76	8.45	100
6.32	88	8.48	23.3333	8.48	45	8.48	90	8.48	102.667
6.34	88	8.51	26	8.51	69	8.51	108	8.51	98.6667
6.36	88	8.54	26.6667	8.54	50	8.54	84	8.54	101.333
6.38	88	8.57	32.6667	8.57	55	8.57	112	8.57	94.6667
6.4	88	8.6	27.3333	8.6	59	8.6	106	8.6	92
6.42	88	8.63	25.3333	8.63	53	8.63	100	8.63	96
6.44	88	8.66	23.3333	8.66	45	8.66	104	8.66	78.6667
6.46	88	8.69	25.3333	8.69	53	8.69	120	8.69	90.6667
6.48	88	8.72	30	8.72	59	8.72	100	8.72	80
6.5	88	8.75	29.3333	8.75	50	8.75	92	8.75	84
6.52	88	8.78	18	8.78	50	8.78	112	8.78	90
6.54	88	8.81	26.6667	8.81	42	8.81	106	8.81	90
6.56	88	8.84	26	8.84	60	8.84	72	8.84	90
6.58	88	8.87	22.6667	8.87	53	8.87	96	8.87	74
6.6	88	8.9	24.6667	8.9	54	8.9	110	8.9	94.6667
6.62	88	8.93	29.3333	8.93	47	8.93	110	8.93	76
6.64	88	8.96	29.3333	8.96	46	8.96	108	8.96	81.3333
6.66	88	8.99	21.3333	8.99	50	8.99	114	8.99	80
6.68	88	9.02	26	9.02	50	9.02	96	9.02	89.3333
6.7	88	9.05	25.3333	9.05	53	9.05	112	9.05	89.3333
6.72	88	9.08	23.3333	9.08	45	9.08	82	9.08	86
6.74	88	9.11	26	9.11	48	9.11	92	9.11	74
6.76	88	9.14	27.3333	9.14	54	9.14	84	9.14	81.3333
6.78	88	9.17	22	9.17	48	9.17	92	9.17	77.3333
6.8	88	9.2	28.6667	9.2	57	9.2	78	9.2	88
6.82	88	9.23	26.6667	9.23	47	9.23	76	9.23	90.6667
6.84	88	9.26	18.6667	9.26	43	9.26	84	9.26	84
6.86	88	9.29	32	9.29	53	9.29	92	9.29	88.6667
6.88	88	9.32	24	9.32	52	9.32	90	9.32	85.3333
6.9	88	9.35	22.6667	9.35	58	9.35	94	9.35	72.6667
6.92	88	9.38	21.3333	9.38	59	9.38	102	9.38	69.3333
6.94	88	9.41	19.3333	9.41	56	9.41	96	9.41	73.3333
6.96	88	9.44	25.3333	9.44	60	9.44	116	9.44	92.6667
6.98	88	9.47	33.3333	9.47	55	9.47	88	9.47	77.3333
7	88	9.5	24.6667	9.5	60	9.5	106	9.5	65.3333
7.02	88	9.53	30	9.53	59	9.53	100	9.53	71.3333
7.04	88	9.56	34	9.56	63	9.56	96	9.56	80
7.06	88	9.59	38	9.59	70	9.59	112	9.59	80.6667
7.08	88	9.62	40.6667	9.62	66	9.62	110	9.62	84.6667
7.1	89.6196	9.65	45.3333	9.65	61	9.65	120	9.65	78
7.12	95.8002	9.68	57.3333	9.68	79	9.68	136	9.68	78.6667
7.14	102.88	9.71	57.3333	9.71	72	9.71	116	9.71	82
7.16	111.065	9.74	56.6667	9.74	76	9.74	110	9.74	72.6667
7.18	120.631	9.77	75.3333	9.77	73	9.77	100	9.77	86
7.2	131.948	9.8	64.6667	9.8	65	9.8	150	9.8	74
7.22	145.537	9.83	58.6667	9.83	77	9.83	96	9.83	74.6667
7.24	162.189	9.86	56	9.86	63	9.86	116	9.86	86.6667
7.26	183.241	9.89	59.3333	9.89	59	9.89	116	9.89	85.3333
7.28	211.086	9.92	46.6667	9.92	71	9.92	102	9.92	76.6667
7.3	249.632	9.95	36	9.95	70	9.95	128	9.95	76.6667
7.32	303.71	9.98	40	9.98	58	9.98	140	9.98	79.3333
7.34	376.606	10.01	38.6667	10.01	57	10.01	142	10.01	66
7.36	466.106	10.04	38.6667	10.04	67	10.04	148	10.04	77.3333
7.38	555.994	10.07	40	10.07	68	10.07	110	10.07	81.3333
7.4	602.234	10.1	34	10.1	74	10.1	128	10.1	83.3333
7.42	566.22	10.13	33.3333	10.13	63	10.13	150	10.13	76
7.44	479.052	10.16	28	10.16	58	10.16	122	10.16	64.6667
7.46	388.044	10.19	36.6667	10.19	58	10.19	110	10.19	74
7.48	312.558	10.22	25.3333	10.22	62	10.22	110	10.22	69.3333
7.5	256.022	10.25	38	10.25	59	10.25	114	10.25	69.3333
7.52	215.632	10.28	27.3333	10.28	47	10.28	114	10.28	62.6667
7.54	186.589	10.31	32	10.31	44	10.31	120	10.31	66
7.56	164.78	10.34	26	10.34	46	10.34	144	10.34	57.3333
7.58	147.623	10.37	26	10.37	51	10.37	120	10.37	70
7.6	133.671	10.4	29.3333	10.4	44	10.4	132	10.4	72.6667
7.62	122.081	10.43	28.6667	10.43	56	10.43	126	10.43	62.6667
7.64	112.302	10.46	28.6667	10.46	60	10.46	114	10.46	63.3333
7.66	103.949	10.49	23.3333	10.49	54	10.49	100	10.49	51.3333
7.68	96.7342	10.52	23.3333	10.52	56	10.52	120	10.52	66.6667
7.7	90.4448	10.55	24.6667	10.55	52	10.55	114	10.55	54
7.72	88	10.58	20.6667	10.58	47	10.58	116	10.58	62.6667
7.74	88	10.61	24	10.61	52	10.61	128	10.61	66
7.76	88	10.64	24.6667	10.64	39	10.64	136	10.64	62
7.78	88	10.67	30.6667	10.67	42	10.67	100	10.67	76.6667
7.8	88	10.7	26.6667	10.7	51	10.7	108	10.7	65.3333
7.82	88	10.73	25.3333	10.73	45	10.73	118	10.73	65.3333
7.84	88	10.76	18.6667	10.76	33	10.76	104	10.76	68
7.86	88	10.79	23.3333	10.79	48	10.79	102	10.79	59.3333
7.88	88	10.82	31.3333	10.82	47	10.82	114	10.82	42.6667
7.9	88	10.85	32.6667	10.85	39	10.85	114	10.85	60.6667
7.92	88	10.88	27.3333	10.88	36	10.88	130	10.88	66.6667
7.94	88	10.91	25.3333	10.91	53	10.91	92	10.91	50.6667
7.96	88	10.94	24	10.94	39	10.94	102	10.94	64.6667
7.98	88	10.97	20.6667	10.97	42	10.97	108	10.97	58
8	88	11	24.6667	11	34	11	102	11	68.6667
8.02	88	11.03	28	11.03	55	11.03	120	11.03	59.3333
8.04	88	11.06	27.3333	11.06	46	11.06	104	11.06	54.6667
8.06	88	11.09	30	11.09	53	11.09	84	11.09	64.6667
8.08	88	11.12	23.3333	11.12	34	11.12	110	11.12	58.6667
8.1	88	11.15	24	11.15	47	11.15	102	11.15	61.3333
8.12	88	11.18	20	11.18	31	11.18	116	11.18	63.3333
8.14	88	11.21	32.6667	11.21	43	11.21	116	11.21	62.6667
8.16	88	11.24	21.3333	11.24	45	11.24	100	11.24	49.3333
8.18	88	11.27	24.6667	11.27	38	11.27	108	11.27	54
8.2	88	11.3	26.6667	11.3	52	11.3	116	11.3	59.3333
8.22	88	11.33	24.6667	11.33	40	11.33	128	11.33	48
8.24	88	11.36	27.3333	11.36	45	11.36	116	11.36	54.6667
8.26	88	11.39	31.3333	11.39	44	11.39	102	11.39	60
8.28	88	11.42	28.6667	11.42	50	11.42	116	11.42	58.6667
8.3	88	11.45	25.3333	11.45	37	11.45	106	11.45	58.6667
8.32	88	11.48	28.6667	11.48	38	11.48	108	11.48	55.3333
8.34	88	11.51	32	11.51	45	11.51	124	11.51	56.6667
8.36	88	11.54	22.6667	11.54	36	11.54	120	11.54	57.3333
8.38	88	11.57	20	11.57	48	11.57	124	11.57	65.3333
8.4	88	11.6	26	11.6	51	11.6	132	11.6	73.3333
8.42	88	11.63	28	11.63	41	11.63	122	11.63	53.3333
8.44	88	11.66	25.3333	11.66	38	11.66	124	11.66	61.3333
8.46	88	11.69	31.3333	11.69	45	11.69	118	11.69	60.6667
8.48	88	11.72	28.6667	11.72	44	11.72	128	11.72	62.6667
8.5	88	11.75	30	11.75	44	11.75	120	11.75	66.6667
8.52	88	11.78	22.6667	11.78	32	11.78	114	11.78	66
8.54	88	11.81	32	11.81	47	11.81	88	11.81	51.3333
8.56	88	11.84	27.3333	11.84	45	11.84	112	11.84	56
8.58	88	11.87	29.3333	11.87	37	11.87	114	11.87	66
8.6	88	11.9	28.6667	11.9	36	11.9	130	11.9	56.6667
8.62	88	11.93	24.6667	11.93	40	11.93	122	11.93	57.3333
8.64	88	11.96	22.6667	11.96	44	11.96	140	11.96	64.6667
8.66	88	11.99	25.3333	11.99	51	11.99	124	11.99	56.6667
8.68	88	12.02	24	12.02	44	12.02	96	12.02	64.6667
8.7	88	12.05	32	12.05	47	12.05	108	12.05	68.6667
8.72	88	12.08	32	12.08	37	12.08	98	12.08	49.3333
8.74	88	12.11	30.6667	12.11	43	12.11	110	12.11	65.3333
8.76	88	12.14	32	12.14	52	12.14	94	12.14	63.3333
8.78	88	12.17	24.6667	12.17	42	12.17	108	12.17	64
8.8	88	12.2	26	12.2	42	12.2	130	12.2	56
8.82	88	12.23	34.6667	12.23	40	12.23	128	12.23	56
8.84	88	12.26	35.3333	12.26	43	12.26	142	12.26	52.6667
8.86	88	12.29	32.6667	12.29	38	12.29	116	12.29	60
8.88	88	12.32	28	12.32	45	12.32	112	12.32	55.3333
8.9	88	12.35	28.6667	12.35	47	12.35	118	12.35	58
8.92	88	12.38	32	12.38	46	12.38	112	12.38	54.6667
8.94	88	12.41	24.6667	12.41	39	12.41	106	12.41	50.6667
8.96	88	12.44	33.3333	12.44	45	12.44	146	12.44	44
8.98	88	12.47	23.3333	12.47	41	12.47	108	12.47	53.3333
9	88	12.5	26.6667	12.5	36	12.5	108	12.5	46
9.02	88	12.53	20.6667	12.53	36	12.53	128	12.53	58.6667
9.04	88	12.56	30.6667	12.56	41	12.56	142	12.56	52
9.06	88	12.59	27.3333	12.59	46	12.59	108	12.59	61.3333
9.08	88	12.62	26	12.62	37	12.62	134	12.62	43.3333
9.1	88	12.65	22.6667	12.65	34	12.65	132	12.65	56
9.12	88	12.68	25.3333	12.68	40	12.68	128	12.68	53.3333
9.14	88	12.71	24.6667	12.71	52	12.71	110	12.71	54
9.16	88	12.74	24.6667	12.74	42	12.74	144	12.74	60.6667
9.18	88	12.77	23.3333	12.77	33	12.77	124	12.77	62
9.2	88	12.8	19.3333	12.8	47	12.8	96	12.8	63.3333
9.22	88	12.83	23.3333	12.83	57	12.83	136	12.83	44.6667
9.24	88	12.86	26.6667	12.86	55	12.86	152	12.86	51.3333
9.26	88	12.89	25.3333	12.89	45	12.89	98	12.89	53.3333
9.28	88	12.92	22.6667	12.92	36	12.92	108	12.92	62.6667
9.3	88	12.95	29.3333	12.95	53	12.95	114	12.95	54.6667
9.32	88	12.98	34	12.98	53	12.98	108	12.98	58.6667
9.34	88	13.01	26	13.01	41	13.01	114	13.01	52.6667
9.36	88	13.04	27.3333	13.04	48	13.04	110	13.04	63.3333
9.38	88	13.07	24.6667	13.07	39	13.07	130	13.07	61.3333
9.4	88	13.1	26.6667	13.1	41	13.1	98	13.1	61.3333
9.42	88	13.13	23.3333	13.13	29	13.13	120	13.13	53.3333
9.44	88	13.16	30.6667	13.16	38	13.16	114	13.16	50.6667
9.46	88	13.19	27.3333	13.19	45	13.19	144	13.19	58
9.48	88	13.22	28.6667	13.22	46	13.22	114	13.22	58.6667
9.5	88	13.25	30	13.25	51	13.25	110	13.25	55.3333
9.52	88	13.28	31.3333	13.28	66	13.28	116	13.28	50.6667
9.54	88	13.31	26	13.31	39	13.31	112	13.31	56.6667
9.56	93.8734	13.34	30.6667	13.34	41	13.34	136	13.34	41.3333
9.58	108.78	13.37	28.6667	13.37	37	13.37	126	13.37	62
9.6	129.604	13.4	29.3333	13.4	35	13.4	128	13.4	55.3333
9.62	158.654	13.43	29.3333	13.43	52	13.43	134	13.43	50.6667
9.64	196.996	13.46	30	13.46	51	13.46	120	13.46	40.6667
9.66	242.172	13.49	28.6667	13.49	39	13.49	120	13.49	50
9.68	282.752	13.52	20.6667	13.52	45	13.52	128	13.52	49.3333
9.7	294.242	13.55	25.3333	13.55	41	13.55	122	13.55	52
9.72	266.48	13.58	32	13.58	48	13.58	130	13.58	53.3333
9.74	221.576	13.61	27.3333	13.61	43	13.61	136	13.61	53.3333
9.76	178.955	13.64	30	13.64	50	13.64	110	13.64	58.6667
9.78	145.004	13.67	31.3333	13.67	52	13.67	150	13.67	52
9.8	120.227	13.7	24	13.7	43	13.7	110	13.7	52
9.82	102.793	13.73	31.3333	13.73	41	13.73	140	13.73	60.6667
9.84	90.375	13.76	30	13.76	32	13.76	114	13.76	55.3333
9.86	88	13.79	33.3333	13.79	54	13.79	126	13.79	48.6667
9.88	88	13.82	34	13.82	44	13.82	128	13.82	60
9.9	88	13.85	26.6667	13.85	46	13.85	118	13.85	50
9.92	88	13.88	32.6667	13.88	33	13.88	134	13.88	58.6667
9.94	88	13.91	25.3333	13.91	56	13.91	108	13.91	66
9.96	88	13.94	35.3333	13.94	42	13.94	110	13.94	54.6667
9.98	88	13.97	40	13.97	49	13.97	118	13.97	56
10	88	14	34.6667	14	44	14	132	14	48.6667
10.02	88	14.03	29.3333	14.03	51	14.03	122	14.03	58.6667
10.04	89.4622	14.06	42	14.06	46	14.06	138	14.06	52
10.06	105.345	14.09	34	14.09	41	14.09	132	14.09	54
10.08	119.006	14.12	46	14.12	47	14.12	136	14.12	63.3333
10.1	120.462	14.15	39.3333	14.15	58	14.15	128	14.15	48
10.12	107.732	14.18	41.3333	14.18	38	14.18	122	14.18	45.3333
10.14	90.1204	14.21	43.3333	14.21	40	14.21	140	14.21	52
10.16	88	14.24	35.3333	14.24	56	14.24	138	14.24	46.6667
10.18	88	14.27	36	14.27	48	14.27	130	14.27	60.6667
10.2	88	14.3	43.3333	14.3	38	14.3	132	14.3	65.3333
10.22	88	14.33	27.3333	14.33	56	14.33	144	14.33	51.3333
10.24	88	14.36	32	14.36	63	14.36	150	14.36	40
10.26	88	14.39	29.3333	14.39	54	14.39	126	14.39	61.3333
10.28	88	14.42	28	14.42	54	14.42	112	14.42	64.6667
10.3	88	14.45	31.3333	14.45	44	14.45	128	14.45	61.3333
10.32	88	14.48	38	14.48	50	14.48	128	14.48	56
10.34	88	14.51	35.3333	14.51	49	14.51	110	14.51	53.3333
10.36	88	14.54	33.3333	14.54	56	14.54	132	14.54	56
10.38	88	14.57	33.3333	14.57	50	14.57	104	14.57	51.3333
10.4	88	14.6	34	14.6	43	14.6	110	14.6	54
10.42	88	14.63	36.6667	14.63	37	14.63	146	14.63	54.6667
10.44	88	14.66	28	14.66	50	14.66	128	14.66	67.3333
10.46	88	14.69	32.6667	14.69	44	14.69	108	14.69	56.6667
10.48	88	14.72	34	14.72	34	14.72	104	14.72	65.3333
10.5	88	14.75	32.6667	14.75	31	14.75	118	14.75	54.6667
10.52	88	14.78	33.3333	14.78	47	14.78	92	14.78	55.3333
10.54	88	14.81	23.3333	14.81	42	14.81	130	14.81	54.6667
10.56	88	14.84	28	14.84	34	14.84	110	14.84	70.6667
10.58	88	14.87	29.3333	14.87	45	14.87	130	14.87	68
10.6	88	14.9	29.3333	14.9	34	14.9	128	14.9	69.3333
10.62	88	14.93	35.3333	14.93	53	14.93	146	14.93	61.3333
10.64	88	14.96	36	14.96	55	14.96	150	14.96	52.6667
10.66	88	14.99	42.6667	14.99	46	14.99	140	14.99	55.3333
10.68	88	15.02	36	15.02	47	15.02	136	15.02	63.3333
10.7	88	15.05	32.6667	15.05	58	15.05	128	15.05	62.6667
10.72	88	15.08	40	15.08	45	15.08	148	15.08	72.6667
10.74	88	15.11	33.3333	15.11	41	15.11	134	15.11	72.6667
10.76	88	15.14	41.3333	15.14	43	15.14	136	15.14	66.6667
10.78	88	15.17	30.6667	15.17	36	15.17	144	15.17	62
10.8	88	15.2	23.3333	15.2	43	15.2	124	15.2	64
10.82	88	15.23	31.3333	15.23	41	15.23	134	15.23	70
10.84	88	15.26	36.6667	15.26	45	15.26	126	15.26	64
10.86	88	15.29	42	15.29	41	15.29	128	15.29	52.6667
10.88	88	15.32	40.6667	15.32	39	15.32	126	15.32	70.6667
10.9	88	15.35	30	15.35	38	15.35	136	15.35	65.3333
10.92	88	15.38	40	15.38	40	15.38	146	15.38	53.3333
10.94	88	15.41	27.3333	15.41	45	15.41	128	15.41	62
10.96	88	15.44	41.3333	15.44	34	15.44	122	15.44	63.3333
10.98	88	15.47	34	15.47	53	15.47	128	15.47	59.3333
11	88	15.5	30.6667	15.5	49	15.5	146	15.5	59.3333
11.02	88	15.53	29.3333	15.53	45	15.53	134	15.53	61.3333
11.04	88	15.56	32	15.56	43	15.56	134	15.56	58
11.06	88	15.59	34.6667	15.59	48	15.59	144	15.59	58
11.08	88	15.62	26.6667	15.62	45	15.62	120	15.62	68.6667
11.1	88	15.65	29.3333	15.65	53	15.65	128	15.65	66.6667
11.12	88	15.68	25.3333	15.68	46	15.68	132	15.68	70
11.14	88	15.71	36.6667	15.71	55	15.71	120	15.71	53.3333
11.16	88	15.74	28	15.74	53	15.74	112	15.74	59.3333
11.18	88	15.77	26	15.77	42	15.77	124	15.77	58
11.2	88	15.8	33.3333	15.8	39	15.8	112	15.8	54
11.22	88	15.83	33.3333	15.83	45	15.83	162	15.83	63.3333
11.24	88	15.86	35.3333	15.86	47	15.86	174	15.86	64
11.26	88	15.89	32.6667	15.89	55	15.89	126	15.89	62
11.28	88	15.92	32.6667	15.92	49	15.92	140	15.92	58
11.3	88	15.95	38	15.95	52	15.95	138	15.95	74
11.32	88	15.98	26.6667	15.98	44	15.98	136	15.98	65.3333
11.34	88	16.01	37.3333	16.01	36	16.01	162	16.01	63.3333
11.36	88	16.04	32.6667	16.04	39	16.04	154	16.04	71.3333
11.38	88	16.07	27.3333	16.07	42	16.07	144	16.07	56
11.4	88	16.1	36.6667	16.1	45	16.1	134	16.1	56
11.42	88	16.13	35.3333	16.13	40	16.13	138	16.13	60.6667
11.44	88	16.16	46	16.16	44	16.16	136	16.16	68
11.46	88	16.19	30.6667	16.19	50	16.19	120	16.19	49.3333
11.48	88	16.22	30.6667	16.22	37	16.22	124	16.22	54.6667
11.5	88	16.25	33.3333	16.25	40	16.25	118	16.25	64
11.52	88	16.28	36.6667	16.28	38	16.28	142	16.28	66
11.54	88	16.31	33.3333	16.31	39	16.31	154	16.31	58.6667
11.56	88	16.34	34.6667	16.34	41	16.34	126	16.34	63.3333
11.58	88	16.37	30.6667	16.37	36	16.37	146	16.37	75.3333
11.6	88	16.4	36	16.4	44	16.4	118	16.4	56.6667
11.62	88	16.43	35.3333	16.43	51	16.43	120	16.43	59.3333
11.64	88	16.46	33.3333	16.46	53	16.46	126	16.46	76
11.66	88	16.49	30.6667	16.49	47	16.49	132	16.49	61.3333
11.68	88	16.52	30.6667	16.52	36	16.52	134	16.52	60
11.7	88	16.55	30.6667	16.55	35	16.55	110	16.55	60.6667
11.72	88	16.58	25.3333	16.58	47	16.58	104	16.58	57.3333
11.74	88	16.61	34	16.61	41	16.61	100	16.61	61.3333
11.76	88	16.64	26	16.64	44	16.64	126	16.64	59.3333
11.78	88	16.67	28.6667	16.67	38	16.67	138	16.67	50.6667
11.8	88	16.7	29.3333	16.7	27	16.7	162	16.7	60.6667
11.82	88	16.73	26.6667	16.73	40	16.73	140	16.73	64.6667
11.84	88	16.76	33.3333	16.76	49	16.76	150	16.76	62
11.86	88	16.79	26	16.79	39	16.79	146	16.79	62.6667
11.88	88	16.82	34.6667	16.82	39	16.82	144	16.82	54.6667
11.9	88	16.85	32	16.85	36	16.85	118	16.85	61.3333
11.92	88	16.88	36.6667	16.88	43	16.88	162	16.88	63.3333
11.94	88	16.91	32	16.91	46	16.91	142	16.91	50
11.96	88	16.94	34.6667	16.94	39	16.94	160	16.94	54
11.98	88	16.97	26.6667	16.97	38	16.97	156	16.97	58
12	88	17	37.3333	17	52	17	134	17	53.3333
12.02	88	17.03	30	17.03	52	17.03	168	17.03	60.6667
12.04	88	17.06	33.3333	17.06	40	17.06	146	17.06	64.6667
12.06	88	17.09	26	17.09	38	17.09	170	17.09	59.3333
12.08	88	17.12	38.6667	17.12	44	17.12	142	17.12	58.6667
12.1	88	17.15	26	17.15	43	17.15	150	17.15	66
12.12	88	17.18	38.6667	17.18	48	17.18	158	17.18	55.3333
12.14	92.0784	17.21	36.6667	17.21	48	17.21	182	17.21	60.6667
12.16	114.217	17.24	29.3333	17.24	46	17.24	162	17.24	61.3333
12.18	138.654	17.27	32	17.27	53	17.27	136	17.27	56
12.2	156.549	17.3	40	17.3	42	17.3	128	17.3	52
12.22	154.786	17.33	36.6667	17.33	36	17.33	146	17.33	44.6667
12.24	134.979	17.36	34	17.36	39	17.36	136	17.36	44.6667
12.26	110.595	17.39	35.3333	17.39	32	17.39	144	17.39	58
12.28	89.236	17.42	34	17.42	38	17.42	150	17.42	60.6667
12.3	88	17.45	27.3333	17.45	41	17.45	118	17.45	63.3333
12.32	88	17.48	29.3333	17.48	49	17.48	178	17.48	55.3333
12.34	88	17.51	34.6667	17.51	43	17.51	150	17.51	52.6667
12.36	88	17.54	33.3333	17.54	42	17.54	140	17.54	65.3333
12.38	88	17.57	34.6667	17.57	29	17.57	142	17.57	54.6667
12.4	88	17.6	32	17.6	49	17.6	144	17.6	58.6667
12.42	88	17.63	24	17.63	49	17.63	172	17.63	58.6667
12.44	88	17.66	36	17.66	46	17.66	160	17.66	48
12.46	88	17.69	35.3333	17.69	42	17.69	146	17.69	59.3333
12.48	88	17.72	41.3333	17.72	45	17.72	150	17.72	62
12.5	88	17.75	35.3333	17.75	48	17.75	136	17.75	52.6667
12.52	88	17.78	32	17.78	42	17.78	172	17.78	61.3333
12.54	88	17.81	36	17.81	52	17.81	156	17.81	53.3333
12.56	88	17.84	34	17.84	42	17.84	176	17.84	60.6667
12.58	88	17.87	33.3333	17.87	49	17.87	142	17.87	49.3333
12.6	88	17.9	34.6667	17.9	51	17.9	156	17.9	57.3333
12.62	88	17.93	30.6667	17.93	54	17.93	138	17.93	61.3333
12.64	88	17.96	36.6667	17.96	49	17.96	170	17.96	59.3333
12.66	88	17.99	32.6667	17.99	43	17.99	164	17.99	66.6667
12.68	88	18.02	35.3333	18.02	57	18.02	156	18.02	53.3333
12.7	88	18.05	35.3333	18.05	47	18.05	142	18.05	54.6667
12.72	88	18.08	32	18.08	52	18.08	114	18.08	59.3333
12.74	88	18.11	33.3333	18.11	42	18.11	164	18.11	59.3333
12.76	88	18.14	36	18.14	44	18.14	152	18.14	57.3333
12.78	88	18.17	33.3333	18.17	55	18.17	170	18.17	59.3333
12.8	104.8	18.2	36.6667	18.2	40	18.2	158	18.2	58
12.82	122.984	18.23	33.3333	18.23	36	18.23	158	18.23	54
12.84	129.656	18.26	30	18.26	59	18.26	138	18.26	55.3333
12.86	118.932	18.29	29.3333	18.29	44	18.29	166	18.29	66
12.88	99.6268	18.32	36	18.32	51	18.32	164	18.32	57.3333
12.9	88	18.35	32.6667	18.35	48	18.35	142	18.35	51.3333
12.92	88	18.38	31.3333	18.38	50	18.38	132	18.38	58
12.94	88	18.41	33.3333	18.41	48	18.41	186	18.41	58.6667
12.96	88	18.44	31.3333	18.44	46	18.44	158	18.44	50
12.98	88	18.47	25.3333	18.47	45	18.47	168	18.47	53.3333
13	88	18.5	32.6667	18.5	32	18.5	144	18.5	55.3333
13.02	88	18.53	30	18.53	45	18.53	160	18.53	61.3333
13.04	88	18.56	35.3333	18.56	37	18.56	154	18.56	64
13.06	88	18.59	28	18.59	46	18.59	146	18.59	48
13.08	88	18.62	29.3333	18.62	40	18.62	184	18.62	54.6667
13.1	88	18.65	34	18.65	49	18.65	156	18.65	70.6667
13.12	88	18.68	33.3333	18.68	43	18.68	192	18.68	60.6667
13.14	88	18.71	30.6667	18.71	45	18.71	176	18.71	62
13.16	88	18.74	26.6667	18.74	41	18.74	156	18.74	62
13.18	88	18.77	28.6667	18.77	44	18.77	178	18.77	65.3333
13.2	88	18.8	32	18.8	41	18.8	148	18.8	63.3333
13.22	88	18.83	41.3333	18.83	44	18.83	130	18.83	60.6667
13.24	88	18.86	35.3333	18.86	51	18.86	194	18.86	62.6667
13.26	88	18.89	37.3333	18.89	36	18.89	144	18.89	54
13.28	88	18.92	26.6667	18.92	35	18.92	192	18.92	55.3333
13.3	88	18.95	35.3333	18.95	48	18.95	158	18.95	54
13.32	88	18.98	27.3333	18.98	40	18.98	154	18.98	58.6667
13.34	88	19.01	38.6667	19.01	46	19.01	172	19.01	64.6667
13.36	88	19.04	28.6667	19.04	53	19.04	194	19.04	55.3333
13.38	88	19.07	25.3333	19.07	40	19.07	188	19.07	50.6667
13.4	88	19.1	32.6667	19.1	36	19.1	168	19.1	54
13.42	88	19.13	40.6667	19.13	51	19.13	164	19.13	55.3333
13.44	88	19.16	30	19.16	40	19.16	164	19.16	63.3333
13.46	88	19.19	32.6667	19.19	37	19.19	146	19.19	54.6667
13.48	88	19.22	26	19.22	28	19.22	162	19.22	58.6667
13.5	88	19.25	28	19.25	61	19.25	178	19.25	59.3333
13.52	88	19.28	27.3333	19.28	39	19.28	168	19.28	50.6667
13.54	88	19.31	26	19.31	46	19.31	154	19.31	50.6667
13.56	88	19.34	32	19.34	44	19.34	134	19.34	59.3333
13.58	88	19.37	35.3333	19.37	35	19.37	150	19.37	52.6667
13.6	88	19.4	32.6667	19.4	45	19.4	162	19.4	52.6667
13.62	88	19.43	26	19.43	36	19.43	162	19.43	66
13.64	88	19.46	34	19.46	46	19.46	188	19.46	58.6667
13.66	88	19.49	30	19.49	32	19.49	188	19.49	47.3333
13.68	88	19.52	25.3333	19.52	50	19.52	162	19.52	47.3333
13.7	88	19.55	31.3333	19.55	53	19.55	194	19.55	54.6667
13.72	88	19.58	34.6667	19.58	52	19.58	156	19.58	64
13.74	88	19.61	30	19.61	45	19.61	178	19.61	57.3333
13.76	88	19.64	29.3333	19.64	47	19.64	182	19.64	60.6667
13.78	88	19.67	38.6667	19.67	46	19.67	150	19.67	62
13.8	88	19.7	30	19.7	50	19.7	192	19.7	66.6667
13.82	88	19.73	28	19.73	44	19.73	188	19.73	62
13.84	88	19.76	30.6667	19.76	39	19.76	188	19.76	50
13.86	88	19.79	26	19.79	36	19.79	188	19.79	62
13.88	88	19.82	29.3333	19.82	43	19.82	148	19.82	65.3333
13.9	88	19.85	30	19.85	44	19.85	138	19.85	58
13.92	98.398	19.88	42	19.88	37	19.88	166	19.88	61.3333
13.94	120.827	19.91	31.3333	19.91	38	19.91	196	19.91	55.3333
13.96	150.062	19.94	22.6667	19.94	29	19.94	164	19.94	62.6667
13.98	183.636	19.97	32.6667	19.97	47	19.97	164	19.97	56
14	211.572	20	27.3333	20	46	20	164	20	47.3333
14.02	215.382	20.03	38	20.03	43	20.03	176	20.03	57.3333
14.04	191.642	20.06	31.3333	20.06	32	20.06	182	20.06	52
14.06	158.111	20.09	33.3333	20.09	40	20.09	184	20.09	56.6667
14.08	127.431	20.12	33.3333	20.12	51	20.12	182	20.12	56.6667
14.1	103.346	20.15	31.3333	20.15	45	20.15	168	20.15	57.3333
14.12	88	20.18	29.3333	20.18	52	20.18	166	20.18	54
14.14	88	20.21	34	20.21	40	20.21	158	20.21	50
14.16	88	20.24	33.3333	20.24	39	20.24	146	20.24	63.3333
14.18	88	20.27	34.6667	20.27	45	20.27	186	20.27	54
14.2	88	20.3	27.3333	20.3	46	20.3	178	20.3	61.3333
14.22	88	20.33	36	20.33	38	20.33	156	20.33	51.3333
14.24	88	20.36	36.6667	20.36	38	20.36	150	20.36	57.3333
14.26	88	20.39	38.6667	20.39	50	20.39	158	20.39	60.6667
14.28	88	20.42	31.3333	20.42	44	20.42	166	20.42	58
14.3	88	20.45	34.6667	20.45	52	20.45	170	20.45	50.6667
14.32	88	20.48	31.3333	20.48	49	20.48	196	20.48	63.3333
14.34	88	20.51	22	20.51	37	20.51	180	20.51	46.6667
14.36	88	20.54	32	20.54	38	20.54	176	20.54	48
14.38	88	20.57	39.3333	20.57	40	20.57	142	20.57	66.6667
14.4	88	20.6	24	20.6	44	20.6	176	20.6	59.3333
14.42	88	20.63	34.6667	20.63	45	20.63	166	20.63	59.3333
14.44	88	20.66	38	20.66	32	20.66	166	20.66	56
14.46	88	20.69	33.3333	20.69	44	20.69	170	20.69	58
14.48	88	20.72	28.6667	20.72	53	20.72	158	20.72	59.3333
14.5	88	20.75	24.6667	20.75	49	20.75	200	20.75	61.3333
14.52	88	20.78	34	20.78	53	20.78	160	20.78	48.6667
14.54	88	20.81	30.6667	20.81	50	20.81	144	20.81	47.3333
14.56	88	20.84	19.3333	20.84	47	20.84	164	20.84	46.6667
14.58	88	20.87	27.3333	20.87	42	20.87	198	20.87	56.6667
14.6	88	20.9	33.3333	20.9	47	20.9	196	20.9	60.6667
14.62	88	20.93	32.6667	20.93	47	20.93	160	20.93	54.6667
14.64	88	20.96	26.6667	20.96	46	20.96	186	20.96	52
14.66	88	20.99	32.6667	20.99	50	20.99	182	20.99	66
14.68	88	21.02	34	21.02	40	21.02	190	21.02	50.6667
14.7	88	21.05	29.3333	21.05	46	21.05	178	21.05	57.3333
14.72	88	21.08	27.3333	21.08	52	21.08	170	21.08	70.6667
14.74	88	21.11	38	21.11	54	21.11	170	21.11	54
14.76	88	21.14	22.6667	21.14	51	21.14	170	21.14	53.3333
14.78	88	21.17	38.6667	21.17	47	21.17	180	21.17	60.6667
14.8	88	21.2	30.6667	21.2	37	21.2	164	21.2	44.6667
14.82	94.5336	21.23	30.6667	21.23	47	21.23	170	21.23	50.6667
14.84	97.0392	21.26	31.3333	21.26	52	21.26	170	21.26	62.6667
14.86	88	21.29	36.6667	21.29	35	21.29	154	21.29	56
14.88	88	21.32	29.3333	21.32	57	21.32	168	21.32	61.3333
14.9	88	21.35	36	21.35	44	21.35	168	21.35	63.3333
14.92	88	21.38	36	21.38	38	21.38	142	21.38	62
14.94	88	21.41	34	21.41	47	21.41	156	21.41	60.6667
14.96	88	21.44	32	21.44	39	21.44	168	21.44	57.3333
14.98	88	21.47	34	21.47	41	21.47	130	21.47	54.6667
15	88	21.5	29.3333	21.5	43	21.5	150	21.5	61.3333
15.02	88	21.53	28.6667	21.53	36	21.53	166	21.53	55.3333
15.04	88	21.56	28	21.56	45	21.56	186	21.56	65.3333
15.06	88	21.59	23.3333	21.59	37	21.59	162	21.59	68.6667
15.08	88	21.62	32.6667	21.62	42	21.62	184	21.62	54
15.1	88	21.65	34.6667	21.65	35	21.65	182	21.65	56.6667
15.12	88	21.68	34.6667	21.68	27	21.68	172	21.68	52
15.14	88	21.71	36.6667	21.71	33	21.71	148	21.71	66.6667
15.16	88	21.74	33.3333	21.74	65	21.74	158	21.74	53.3333
15.18	88	21.77	34	21.77	44	21.77	186	21.77	51.3333
15.2	88	21.8	30.6667	21.8	47	21.8	166	21.8	53.3333
15.22	88	21.83	34.6667	21.83	40	21.83	158	21.83	56
15.24	88	21.86	34	21.86	37	21.86	188	21.86	64
15.26	88	21.89	28	21.89	38	21.89	156	21.89	62
15.28	88	21.92	32.6667	21.92	43	21.92	144	21.92	55.3333
15.3	88	21.95	36.6667	21.95	42	21.95	180	21.95	65.3333
15.32	88	21.98	32	21.98	49	21.98	164	21.98	61.3333
15.34	88	22.01	32.6667	22.01	48	22.01	160	22.01	66.6667
15.36	88	22.04	29.3333	22.04	33	22.04	164	22.04	62
15.38	88	22.07	35.3333	22.07	48	22.07	182	22.07	58.6667
15.4	88	22.1	24	22.1	50	22.1	160	22.1	60.6667
15.42	88	22.13	28.6667	22.13	57	22.13	160	22.13	57.3333
15.44	88	22.16	28	22.16	36	22.16	116	22.16	68.6667
15.46	88	22.19	30	22.19	48	22.19	164	22.19	70.6667
15.48	88	22.22	20.6667	22.22	42	22.22	176	22.22	52
15.5	88	22.25	35.3333	22.25	41	22.25	188	22.25	70.6667
15.52	88	22.28	28.6667	22.28	50	22.28	172	22.28	67.3333
15.54	88	22.31	27.3333	22.31	44	22.31	174	22.31	66
15.56	88	22.34	24	22.34	45	22.34	194	22.34	69.3333
15.58	97.2026	22.37	30	22.37	33	22.37	180	22.37	64
15.6	112.28	22.4	32	22.4	36	22.4	162	22.4	64
15.62	114.751	22.43	36.6667	22.43	40	22.43	160	22.43	60
15.64	102.437	22.46	25.3333	22.46	48	22.46	198	22.46	58.6667
15.66	88	22.49	38.6667	22.49	45	22.49	154	22.49	55.3333
15.68	88	22.52	41.3333	22.52	36	22.52	182	22.52	67.3333
15.7	88	22.55	36.6667	22.55	30	22.55	182	22.55	57.3333
15.72	88	22.58	35.3333	22.58	33	22.58	162	22.58	58.6667
15.74	88	22.61	27.3333	22.61	38	22.61	144	22.61	59.3333
15.76	88	22.64	26	22.64	40	22.64	152	22.64	60
15.78	88	22.67	31.3333	22.67	47	22.67	148	22.67	51.3333
15.8	88	22.7	29.3333	22.7	35	22.7	186	22.7	69.3333
15.82	88	22.73	27.3333	22.73	51	22.73	176	22.73	60
15.84	88	22.76	31.3333	22.76	36	22.76	180	22.76	62
15.86	88	22.79	26.6667	22.79	47	22.79	126	22.79	72
15.88	88	22.82	26.6667	22.82	56	22.82	170	22.82	58
15.9	88	22.85	30	22.85	48	22.85	168	22.85	60
15.92	88	22.88	24.6667	22.88	45	22.88	160	22.88	64
15.94	88	22.91	24.6667	22.91	43	22.91	156	22.91	68.6667
15.96	88	22.94	28.6667	22.94	58	22.94	182	22.94	76.6667
15.98	88	22.97	34.6667	22.97	50	22.97	126	22.97	70
16	88	23	29.3333	23	43	23	122	23	66.6667
16.02	88	23.03	29.3333	23.03	38	23.03	144	23.03	72
16.04	88	23.06	31.3333	23.06	43	23.06	188	23.06	72.6667
16.06	88	23.09	30	23.09	51	23.09	146	23.09	81.3333
16.08	88	23.12	32	23.12	48	23.12	172	23.12	54
16.1	88	23.15	36	23.15	35	23.15	174	23.15	74.6667
16.12	88	23.18	28	23.18	41	23.18	150	23.18	76
16.14	88	23.21	33.3333	23.21	36	23.21	174	23.21	65.3333
16.16	88	23.24	32.6667	23.24	42	23.24	156	23.24	54
16.18	88	23.27	29.3333	23.27	54	23.27	170	23.27	59.3333
16.2	88	23.3	36	23.3	45	23.3	174	23.3	73.3333
16.22	88	23.33	27.3333	23.33	44	23.33	154	23.33	68
16.24	88	23.36	33.3333	23.36	47	23.36	174	23.36	72.6667
16.26	88	23.39	44	23.39	41	23.39	164	23.39	74.6667
16.28	88	23.42	37.3333	23.42	42	23.42	196	23.42	68.6667
16.3	88	23.45	39.3333	23.45	41	23.45	148	23.45	80
16.32	88	23.48	34	23.48	38	23.48	172	23.48	64.6667
16.34	88	23.51	30.6667	23.51	31	23.51	146	23.51	75.3333
16.36	88	23.54	35.3333	23.54	40	23.54	160	23.54	68
16.38	88	23.57	34.6667	23.57	34	23.57	146	23.57	70
16.4	88	23.6	30.6667	23.6	47	23.6	174	23.6	68
16.42	88	23.63	28	23.63	48	23.63	142	23.63	70.6667
16.44	88	23.66	32.6667	23.66	42	23.66	188	23.66	60
16.46	88	23.69	28.6667	23.69	43	23.69	180	23.69	54
16.48	88	23.72	32.6667	23.72	55	23.72	172	23.72	76
16.5	88	23.75	36.6667	23.75	56	23.75	158	23.75	76.6667
16.52	88	23.78	37.3333	23.78	47	23.78	170	23.78	73.3333
16.54	88	23.81	32.6667	23.81	40	23.81	164	23.81	70.6667
16.56	88	23.84	27.3333	23.84	37	23.84	162	23.84	68
16.58	88	23.87	35.3333	23.87	58	23.87	200	23.87	68
16.6	88	23.9	30	23.9	43	23.9	174	23.9	74.6667
16.62	88	23.93	36.6667	23.93	40	23.93	174	23.93	76
16.64	88	23.96	43.3333	23.96	44	23.96	164	23.96	74.6667
16.66	88	23.99	31.3333	23.99	50	23.99	148	23.99	67.3333
16.68	88	24.02	40	24.02	41	24.02	148	24.02	75.3333
16.7	88	24.05	40.6667	24.05	47	24.05	160	24.05	74
16.72	88	24.08	38.6667	24.08	42	24.08	164	24.08	76
16.74	88	24.11	40.6667	24.11	32	24.11	168	24.11	70.6667
16.76	88	24.14	30	24.14	37	24.14	184	24.14	90
16.78	88	24.17	27.3333	24.17	55	24.17	152	24.17	76.6667
16.8	88	24.2	40	24.2	59	24.2	170	24.2	81.3333
16.82	88	24.23	32.6667	24.23	47	24.23	162	24.23	91.3333
16.84	88	24.26	24.6667	24.26	54	24.26	174	24.26	73.3333
16.86	88	24.29	38.6667	24.29	34	24.29	194	24.29	78
16.88	88	24.32	40	24.32	48	24.32	134	24.32	83.3333
16.9	88	24.35	35.3333	24.35	54	24.35	146	24.35	79.3333
16.92	88	24.38	39.3333	24.38	45	24.38	162	24.38	94
16.94	88	24.41	37.3333	24.41	44	24.41	164	24.41	72
16.96	88	24.44	38	24.44	46	24.44	168	24.44	77.3333
16.98	88	24.47	34	24.47	56	24.47	158	24.47	78.6667
17	88	24.5	41.3333	24.5	52	24.5	160	24.5	84
17.02	88	24.53	44	24.53	52	24.53	186	24.53	80
17.04	94.56	24.56	47.3333	24.56	58	24.56	172	24.56	72.6667
17.06	106.024	24.59	42	24.59	42	24.59	120	24.59	79.3333
17.08	104.121	24.62	34.6667	24.62	42	24.62	160	24.62	82.6667
17.1	90.5234	24.65	36.6667	24.65	48	24.65	174	24.65	90
17.12	88	24.68	41.3333	24.68	47	24.68	138	24.68	72.6667
17.14	88	24.71	37.3333	24.71	53	24.71	210	24.71	76
17.16	88	24.74	42.6667	24.74	48	24.74	130	24.74	77.3333
17.18	88	24.77	56.6667	24.77	58	24.77	166	24.77	90.6667
17.2	88	24.8	44	24.8	52	24.8	140	24.8	90.6667
17.22	88	24.83	36	24.83	54	24.83	160	24.83	71.3333
17.24	88	24.86	44.6667	24.86	59	24.86	182	24.86	78
17.26	88	24.89	45.3333	24.89	43	24.89	172	24.89	86
17.28	88	24.92	46.6667	24.92	58	24.92	152	24.92	83.3333
17.3	88	24.95	46	24.95	62	24.95	162	24.95	80.6667
17.32	88	24.98	58	24.98	66	24.98	196	24.98	85.3333
17.34	88	25.01	59.3333	25.01	49	25.01	188	25.01	84.6667
17.36	88	25.04	54	25.04	71	25.04	172	25.04	82.6667
17.38	88	25.07	62	25.07	65	25.07	162	25.07	94
17.4	88	25.1	62	25.1	58	25.1	140	25.1	78.6667
17.42	88	25.13	45.3333	25.13	68	25.13	148	25.13	77.3333
17.44	88	25.16	49.3333	25.16	85	25.16	160	25.16	72.6667
17.46	88	25.19	52	25.19	69	25.19	142	25.19	83.3333
17.48	88	25.22	54.6667	25.22	60	25.22	150	25.22	94.6667
17.5	99.4936	25.25	45.3333	25.25	52	25.25	178	25.25	95.3333
17.52	110.81	25.28	59.3333	25.28	71	25.28	146	25.28	81.3333
17.54	107.777	25.31	52.6667	25.31	68	25.31	140	25.31	84.6667
17.56	93.0638	25.34	75.3333	25.34	76	25.34	150	25.34	74.6667
17.58	88	25.37	59.3333	25.37	59	25.37	182	25.37	80
17.6	88	25.4	59.3333	25.4	65	25.4	122	25.4	80
17.62	88	25.43	53.3333	25.43	76	25.43	164	25.43	75.3333
17.64	88	25.46	52	25.46	63	25.46	134	25.46	73.3333
17.66	88	25.49	54.6667	25.49	79	25.49	136	25.49	76.6667
17.68	88	25.52	66	25.52	73	25.52	120	25.52	89.3333
17.7	88	25.55	58.6667	25.55	71	25.55	156	25.55	80
17.72	88	25.58	53.3333	25.58	73	25.58	152	25.58	87.3333
17.74	88	25.61	66	25.61	77	25.61	126	25.61	71.3333
17.76	88	25.64	60	25.64	79	25.64	144	25.64	88.6667
17.78	88	25.67	52	25.67	68	25.67	148	25.67	69.3333
17.8	88	25.7	55.3333	25.7	71	25.7	162	25.7	71.3333
17.82	88	25.73	52.6667	25.73	81	25.73	132	25.73	76
17.84	88	25.76	52.6667	25.76	71	25.76	142	25.76	67.3333
17.86	88	25.79	52	25.79	68	25.79	146	25.79	83.3333
17.88	88	25.82	59.3333	25.82	75	25.82	146	25.82	76
17.9	88	25.85	60.6667	25.85	74	25.85	140	25.85	75.3333
17.92	88	25.88	47.3333	25.88	73	25.88	184	25.88	68.6667
17.94	88	25.91	54.6667	25.91	71	25.91	180	25.91	67.3333
17.96	88	25.94	50.6667	25.94	75	25.94	152	25.94	66
17.98	88	25.97	48.6667	25.97	82	25.97	144	25.97	81.3333
18	88	26	41.3333	26	60	26	144	26	71.3333
18.02	88	26.03	51.3333	26.03	67	26.03	182	26.03	76
18.04	88	26.06	50.6667	26.06	73	26.06	156	26.06	70.6667
18.06	88	26.09	43.3333	26.09	63	26.09	140	26.09	82
18.08	88	26.12	45.3333	26.12	72	26.12	150	26.12	75.3333
18.1	88	26.15	39.3333	26.15	61	26.15	154	26.15	66.6667
18.12	88	26.18	54.6667	26.18	58	26.18	174	26.18	64.6667
18.14	88	26.21	48.6667	26.21	68	26.21	174	26.21	69.3333
18.16	88	26.24	46	26.24	57	26.24	156	26.24	73.3333
18.18	88	26.27	42	26.27	55	26.27	160	26.27	80.6667
18.2	88	26.3	43.3333	26.3	59	26.3	144	26.3	74
18.22	88	26.33	50	26.33	56	26.33	148	26.33	84.6667
18.24	88	26.36	39.3333	26.36	55	26.36	132	26.36	78
18.26	88	26.39	44.6667	26.39	64	26.39	130	26.39	72.6667
18.28	88	26.42	37.3333	26.42	67	26.42	158	26.42	65.3333
18.3	88	26.45	48.6667	26.45	53	26.45	156	26.45	65.3333
18.32	88	26.48	46	26.48	55	26.48	130	26.48	74
18.34	88	26.51	35.3333	26.51	61	26.51	122	26.51	78.6667
18.36	88	26.54	39.3333	26.54	62	26.54	138	26.54	74
18.38	88	26.57	36	26.57	53	26.57	144	26.57	63.3333
18.4	88	26.6	44	26.6	49	26.6	148	26.6	58
18.42	88	26.63	38	26.63	58	26.63	136	26.63	73.3333
18.44	88	26.66	40.6667	26.66	66	26.66	124	26.66	70
18.46	88	26.69	40	26.69	57	26.69	136	26.69	76
18.48	88	26.72	31.3333	26.72	59	26.72	154	26.72	66.6667
18.5	88	26.75	38	26.75	49	26.75	140	26.75	68
18.52	88	26.78	29.3333	26.78	40	26.78	150	26.78	68.6667
18.54	88	26.81	40	26.81	50	26.81	154	26.81	75.3333
18.56	88	26.84	37.3333	26.84	62	26.84	140	26.84	76.6667
18.58	88	26.87	38.6667	26.87	57	26.87	144	26.87	68.6667
18.6	88	26.9	38	26.9	44	26.9	126	26.9	64
18.62	88	26.93	40	26.93	47	26.93	178	26.93	68
18.64	88	26.96	31.3333	26.96	48	26.96	148	26.96	65.3333
18.66	88	26.99	43.3333	26.99	47	26.99	122	26.99	60
18.68	88	27.02	33.3333	27.02	45	27.02	118	27.02	62
18.7	88	27.05	36	27.05	50	27.05	120	27.05	72.6667
18.72	88	27.08	36	27.08	54	27.08	140	27.08	66.6667
18.74	88	27.11	32.6667	27.11	39	27.11	126	27.11	64.6667
18.76	88	27.14	32.6667	27.14	53	27.14	122	27.14	62
18.78	88	27.17	32.6667	27.17	41	27.17	118	27.17	52
18.8	88	27.2	35.3333	27.2	44	27.2	112	27.2	60
18.82	88	27.23	24.6667	27.23	48	27.23	110	27.23	60
18.84	88	27.26	28	27.26	46	27.26	130	27.26	56.6667
18.86	88	27.29	35.3333	27.29	50	27.29	142	27.29	60.6667
18.88	88	27.32	34.6667	27.32	37	27.32	112	27.32	62.6667
18.9	88	27.35	29.3333	27.35	47	27.35	108	27.35	60.6667
18.92	88	27.38	25.3333	27.38	52	27.38	116	27.38	52.6667
18.94	88	27.41	30	27.41	41	27.41	138	27.41	60
18.96	88	27.44	30.6667	27.44	49	27.44	126	27.44	56.6667
18.98	88	27.47	29.3333	27.47	32	27.47	120	27.47	54.6667
19	88	27.5	34	27.5	43	27.5	112	27.5	54.6667
19.02	88	27.53	29.3333	27.53	52	27.53	106	27.53	49.3333
19.04	88	27.56	25.3333	27.56	53	27.56	142	27.56	54
19.06	88	27.59	32	27.59	38	27.59	112	27.59	54
19.08	88	27.62	33.3333	27.62	35	27.62	124	27.62	52.6667
19.1	88	27.65	32	27.65	38	27.65	130	27.65	51.3333
19.12	88	27.68	34	27.68	51	27.68	134	27.68	49.3333
19.14	88	27.71	32.6667	27.71	52	27.71	106	27.71	42.6667
19.16	88	27.74	34.6667	27.74	37	27.74	100	27.74	53.3333
19.18	88	27.77	38	27.77	45	27.77	120	27.77	50.6667
19.2	88	27.8	24.6667	27.8	48	27.8	102	27.8	46.6667
19.22	88	27.83	32.6667	27.83	42	27.83	126	27.83	51.3333
19.24	88	27.86	38	27.86	43	27.86	116	27.86	62.6667
19.26	88	27.89	35.3333	27.89	40	27.89	98	27.89	51.3333
19.28	88	27.92	36.6667	27.92	46	27.92	126	27.92	46.6667
19.3	88	27.95	54	27.95	35	27.95	114	27.95	42.6667
19.32	88	27.98	33.3333	27.98	39	27.98	98	27.98	51.3333
19.34	88	28.01	42.6667	28.01	34	28.01	98	28.01	42
19.36	88	28.04	32	28.04	37	28.04	112	28.04	42.6667
19.38	88	28.07	26	28.07	41	28.07	112	28.07	49.3333
19.4	88	28.1	28	28.1	33	28.1	104	28.1	52
19.42	88	28.13	32	28.13	40	28.13	96	28.13	56
19.44	88	28.16	21.3333	28.16	32	28.16	102	28.16	41.3333
19.46	88	28.19	36	28.19	30	28.19	104	28.19	49.3333
19.48	88	28.22	34.6667	28.22	40	28.22	104	28.22	55.3333
19.5	88	28.25	22	28.25	43	28.25	78	28.25	47.3333
19.52	88	28.28	26.6667	28.28	35	28.28	118	28.28	38
19.54	88	28.31	20	28.31	39	28.31	138	28.31	36.6667
19.56	88	28.34	34.6667	28.34	47	28.34	116	28.34	44.6667
19.58	88	28.37	23.3333	28.37	37	28.37	108	28.37	44.6667
19.6	88	28.4	29.3333	28.4	33	28.4	98	28.4	48.6667
19.62	88	28.43	27.3333	28.43	41	28.43	102	28.43	36.6667
19.64	88	28.46	30	28.46	45	28.46	124	28.46	31.3333
19.66	88	28.49	23.3333	28.49	36	28.49	90	28.49	41.3333
19.68	88	28.52	24	28.52	33	28.52	84	28.52	41.3333
19.7	88	28.55	30	28.55	41	28.55	104	28.55	35.3333
19.72	88	28.58	25.3333	28.58	38	28.58	92	28.58	46
19.74	88	28.61	26.6667	28.61	42	28.61	110	28.61	51.3333
19.76	88	28.64	31.3333	28.64	32	28.64	88	28.64	40.6667
19.78	88	28.67	36.6667	28.67	29	28.67	100	28.67	46.6667
19.8	88	28.7	24	28.7	41	28.7	118	28.7	49.3333
19.82	88	28.73	24.6667	28.73	39	28.73	108	28.73	48
19.84	88	28.76	27.3333	28.76	41	28.76	88	28.76	37.3333
19.86	88	28.79	26.6667	28.79	43	28.79	106	28.79	45.3333
19.88	88	28.82	23.3333	28.82	36	28.82	82	28.82	46.6667
19.9	88	28.85	25.3333	28.85	29	28.85	108	28.85	46
19.92	88	28.88	29.3333	28.88	30	28.88	96	28.88	48
19.94	88	28.91	24.6667	28.91	30	28.91	106	28.91	39.3333
19.96	88	28.94	26.6667	28.94	36	28.94	138	28.94	51.3333
19.98	88	28.97	28.6667	28.97	41	28.97	108	28.97	33.3333
20	88	29	30	29	40	29	110	29	42.6667
20.02	88	29.03	22.6667	29.03	27	29.03	94	29.03	45.3333
20.04	88	29.06	26.6667	29.06	39	29.06	96	29.06	34.6667
20.06	88	29.09	23.3333	29.09	37	29.09	80	29.09	40
20.08	88	29.12	20	29.12	41	29.12	84	29.12	40.6667
20.1	88	29.15	22	29.15	38	29.15	88	29.15	45.3333
20.12	88	29.18	24	29.18	34	29.18	98	29.18	34
20.14	88	29.21	31.3333	29.21	32	29.21	102	29.21	38.6667
20.16	88	29.24	24	29.24	35	29.24	88	29.24	46
20.18	88	29.27	25.3333	29.27	29	29.27	98	29.27	38.6667
20.2	88	29.3	34.6667	29.3	41	29.3	110	29.3	39.3333
20.22	88	29.33	21.3333	29.33	34	29.33	122	29.33	39.3333
20.24	88	29.36	30.6667	29.36	33	29.36	108	29.36	31.3333
20.26	88	29.39	26	29.39	25	29.39	118	29.39	31.3333
20.28	88	29.42	24	29.42	36	29.42	138	29.42	44.6667
20.3	88	29.45	28.6667	29.45	36	29.45	82	29.45	40
20.32	88	29.48	28.6667	29.48	40	29.48	84	29.48	38
20.34	88	29.51	26	29.51	34	29.51	94	29.51	38.6667
20.36	88	29.54	26.6667	29.54	28	29.54	88	29.54	39.3333
20.38	88	29.57	21.3333	29.57	41	29.57	84	29.57	32.6667
20.4	88	29.6	28	29.6	44	29.6	110	29.6	32
20.42	88	29.63	30.6667	29.63	49	29.63	110	29.63	30.6667
20.44	88	29.66	29.3333	29.66	35	29.66	92	29.66	39.3333
20.46	88	29.69	27.3333	29.69	40	29.69	80	29.69	36.6667
20.48	88	29.72	19.3333	29.72	32	29.72	86	29.72	38.6667
20.5	88	29.75	28	29.75	29	29.75	80	29.75	36
20.52	88	29.78	19.3333	29.78	37	29.78	88	29.78	41.3333
20.54	88	29.81	24	29.81	34	29.81	102	29.81	36.6667
20.56	88	29.84	23.3333	29.84	38	29.84	104	29.84	31.3333
20.58	88	29.87	23.3333	29.87	35	29.87	100	29.87	37.3333
20.6	88	29.9	22.6667	29.9	33	29.9	100	29.9	30.6667
20.62	88	29.93	27.3333	29.93	35	29.93	98	29.93	36.6667
20.64	88	29.96	15.3333	29.96	31	29.96	102	29.96	28.6667
20.66	88	29.99	21.3333	29.99	35	29.99	102	29.99	41.3333
20.68	88	*RAS_INT_END	--	*RAS_INT_END		*RAS_INT_END		*RAS_INT_END
20.7	88	*RAS_DATA_END	--	*RAS_DATA_END		*RAS_DATA_END		*RAS_DATA_END
20.72	88
20.74	88
20.76	88
20.78	88
20.8	88
20.82	88
20.84	88
20.86	88
20.88	88
20.9	88
20.92	88
20.94	88
20.96	88
20.98	88
21	88
21.02	88
21.04	88
21.06	88
21.08	88
21.1	88
21.12	88
21.14	88
21.16	88
21.18	88
21.2	88
21.22	88
21.24	88
21.26	88
21.28	88
21.3	88
21.32	88
21.34	88
21.36	88
21.38	88
21.4	88
21.42	88
21.44	88
21.46	88
21.48	88
21.5	88
21.52	88
21.54	88
21.56	88
21.58	88
21.6	88
21.62	88
21.64	88
21.66	88
21.68	88
21.7	88
21.72	88
21.74	88
21.76	88
21.78	88
21.8	88
21.82	88
21.84	88
21.86	88
21.88	88
21.9	88
21.92	88
21.94	88
21.96	88
21.98	88
22	88
22.02	88
22.04	88
22.06	88
22.08	88
22.1	88
22.12	88
22.14	88
22.16	88
22.18	88
22.2	88
22.22	88
22.24	88
22.26	88
22.28	88
22.3	88
22.32	88
22.34	88
22.36	88
22.38	88
22.4	88
22.42	88
22.44	88
22.46	88
22.48	88
22.5	88
22.52	88
22.54	88
22.56	88
22.58	88
22.6	88
22.62	88
22.64	88
22.66	88
22.68	88
22.7	88
22.72	88
22.74	88
22.76	88
22.78	88
22.8	88
22.82	88
22.84	88
22.86	88
22.88	88
22.9	88
22.92	88
22.94	88
22.96	88
22.98	88
23	88
23.02	88
23.04	88
23.06	88
23.08	88
23.1	88
23.12	88
23.14	88
23.16	88
23.18	88
23.2	88
23.22	88
23.24	88
23.26	88
23.28	88
23.3	88
23.32	88
23.34	88
23.36	88
23.38	88
23.4	88
23.42	88
23.44	88
23.46	88
23.48	88
23.5	88
23.52	88
23.54	88
23.56	88
23.58	88
23.6	88
23.62	88
23.64	88
23.66	88
23.68	88
23.7	88
23.72	88
23.74	88
23.76	88
23.78	88
23.8	88
23.82	88
23.84	88
23.86	88
23.88	88
23.9	88
23.92	88
23.94	88
23.96	88
23.98	88
24	88
24.02	88
24.04	88
24.06	88
24.08	88
24.1	88
24.12	88
24.14	88
24.16	88
24.18	88
24.2	88
24.22	88
24.24	88
24.26	88
24.28	88
24.3	88
24.32	88
24.34	88
24.36	88
24.38	88
24.4	88
24.42	88
24.44	88
24.46	88
24.48	88
24.5	88
24.52	88
24.54	88
24.56	88
24.58	88
24.6	88
24.62	88
24.64	88
24.66	88
24.68	88
24.7	88
24.72	88
24.74	88
24.76	88
24.78	88
24.8	88
24.82	88
24.84	88
24.86	88
24.88	88
24.9	88
24.92	88
24.94	88
24.96	88
24.98	88
25	88
25.02	88
25.04	88
25.06	88
25.08	88
25.1	88
25.12	88
25.14	88.4374
25.16	103.077
25.18	124.037
25.2	151.76
25.22	183.882
25.24	210.898
25.26	215.568
25.28	195.898
25.3	170.429
25.32	153.313
25.34	150.315
25.36	161.457
25.38	181.723
25.4	200.178
25.42	199.653
25.44	177.174
25.46	147.757
25.48	121.658
25.5	101.725
25.52	88
25.54	88
25.56	88
25.58	88
25.6	88
25.62	88
25.64	88
25.66	88
25.68	88
25.7	92.4766
25.72	101.169
25.74	101.582
25.76	95.8254
25.78	91.8876
25.8	94.6814
25.82	105.667
25.84	123.769
25.86	144.65
25.88	157.61
25.9	151.03
25.92	130.139
25.94	107.377
25.96	88.462
25.98	88
26	88
26.02	88
26.04	88
26.06	88
26.08	88
26.1	88
26.12	88
26.14	88
26.16	88
26.18	88
26.2	88
26.22	88
26.24	88
26.26	88
26.28	96.5114
26.3	118.354
26.32	142.899
26.34	161.328
26.36	160.105
26.38	140.253
26.4	115.479
26.42	93.7504
26.44	88
26.46	88
26.48	88
26.5	88
26.52	88
26.54	88
26.56	88
26.58	88
26.6	88
26.62	88
26.64	88
26.66	88
26.68	88
26.7	88
26.72	88
26.74	88
26.76	88
26.78	88
26.8	88
26.82	88
26.84	88
26.86	88
26.88	88
26.9	88
26.92	88
26.94	88
26.96	88
26.98	88
27	88
27.02	88
27.04	88
27.06	91.764
27.08	110.363
27.1	123.485
27.12	121.306
27.14	106.254
27.16	89.09
27.18	88
27.2	88
27.22	88
27.24	88
27.26	88
27.28	88
27.3	88
27.32	88
27.34	88
27.36	88
27.38	88
27.4	88
27.42	88
27.44	88
27.46	88
27.48	88
27.5	88
27.52	88
27.54	88
27.56	88
27.58	88
27.6	88
27.62	88
27.64	88
27.66	88
27.68	88
27.7	88
27.72	88
27.74	88
27.76	88
27.78	88
27.8	88
27.82	88
27.84	88
27.86	88
27.88	88
27.9	88
27.92	88
27.94	88
27.96	88
27.98	88
28	88
28.02	88
28.04	88
28.06	88
28.08	88
28.1	88
28.12	96.2734
28.14	101.102
28.16	92.4878
28.18	88
28.2	88
28.22	88
28.24	88
28.26	88
28.28	88
28.3	88
28.32	88
28.34	88
28.36	88
28.38	88
28.4	88
28.42	88
28.44	88
28.46	88
28.48	88
28.5	88
28.52	88
28.54	88
28.56	88
28.58	88
28.6	88
28.62	88
28.64	88
28.66	88
28.68	88
28.7	88
28.72	88
28.74	88
28.76	88
28.78	88
28.8	88
28.82	88
28.84	88
28.86	88
28.88	88
28.9	88
28.92	88
28.94	88
28.96	88
28.98	88
29	88
29.02	88
29.04	88
29.06	88
29.08	88
29.1	88
29.12	88
29.14	88
29.16	88
29.18	88
29.2	88
29.22	88
29.24	88
29.26	88
29.28	88
29.3	88
29.32	88
29.34	88
29.36	88
29.38	88
29.4	88
29.42	88
29.44	88
29.46	88
29.48	88
29.5	88
29.52	88
29.54	88
29.56	88
29.58	88
29.6	88
29.62	88
29.64	88
29.66	88
29.68	88
29.7	88
29.72	88
29.74	88
29.76	88
29.78	88
29.8	88
29.82	88
29.84	88
29.86	88
29.88	88
29.9	88
29.92	88
29.94	88
29.96	88
29.98	88
30	88

## Sheet: Fig. 5b
	TAPT-2H		TAPT-Cl		TAPT-OMe		TAPB-OMe
-39.9	3.445	-39.9	2.88742	-39.9	0.35782	-39.9	1.129
-39.8	2.602	-39.8	2.17942	-39.8	0.27732	-39.8	0.8826
-39.7	2.094	-39.7	1.75242	-39.7	0.22952	-39.7	0.7255
-39.6	1.761	-39.6	1.47342	-39.6	0.20332	-39.6	0.6232
-39.5	1.535	-39.5	1.27242	-39.5	0.18252	-39.5	0.549
-39.4	1.366	-39.4	1.12942	-39.4	0.17102	-39.4	0.4929
-39.3	1.236	-39.3	1.01342	-39.3	0.15622	-39.3	0.4507
-39.2	1.143	-39.2	0.92842	-39.2	0.15022	-39.2	0.4178
-39.1	1.058	-39.1	0.85542	-39.1	0.14122	-39.1	0.3923
-39	0.993	-39	0.79662	-39	0.14472	-39	0.371
-38.9	0.941	-38.9	0.74502	-38.9	0.13272	-38.9	0.3524
-38.8	0.889	-38.8	0.70342	-38.8	0.13492	-38.8	0.3392
-38.7	0.855	-38.7	0.66802	-38.7	0.12722	-38.7	0.3269
-38.6	0.82	-38.6	0.63852	-38.6	0.12842	-38.6	0.3161
-38.5	0.786	-38.5	0.60792	-38.5	0.12392	-38.5	0.3068
-38.4	0.764	-38.4	0.58702	-38.4	0.12272	-38.4	0.2982
-38.3	0.7365	-38.3	0.56432	-38.3	0.12312	-38.3	0.2914
-38.2	0.715	-38.2	0.54892	-38.2	0.12062	-38.2	0.2856
-38.1	0.6955	-38.1	0.53022	-38.1	0.11712	-38.1	0.277
-38	0.6825	-38	0.51312	-38	0.11672	-38	0.2766
-37.9	0.6643	-37.9	0.50192	-37.9	0.11282	-37.9	0.2585
-37.8	0.6557	-37.8	0.48202	-37.8	0.11762	-37.8	0.2791
-37.7	0.6356	-37.7	0.47352	-37.7	0.10942	-37.7	0.2561
-37.6	0.6239	-37.6	0.46582	-37.6	0.10972	-37.6	0.2561
-37.5	0.6153	-37.5	0.45412	-37.5	0.11462	-37.5	0.2579
-37.4	0.6038	-37.4	0.44482	-37.4	0.10972	-37.4	0.2539
-37.3	0.5911	-37.3	0.43382	-37.3	0.10802	-37.3	0.2473
-37.2	0.5808	-37.2	0.42752	-37.2	0.10882	-37.2	0.2476
-37.1	0.5764	-37.1	0.41962	-37.1	0.10772	-37.1	0.2439
-37	0.5682	-37	0.41022	-37	0.10562	-37	0.2431
-36.9	0.5572	-36.9	0.40572	-36.9	0.10352	-36.9	0.2384
-36.8	0.553	-36.8	0.40252	-36.8	0.10682	-36.8	0.2382
-36.7	0.5421	-36.7	0.39172	-36.7	0.10432	-36.7	0.2368
-36.6	0.5416	-36.6	0.38832	-36.6	0.10422	-36.6	0.2317
-36.5	0.5321	-36.5	0.37862	-36.5	0.09952	-36.5	0.2355
-36.4	0.5269	-36.4	0.37692	-36.4	0.10122	-36.4	0.2314
-36.3	0.5212	-36.3	0.37552	-36.3	0.09982	-36.3	0.2289
-36.2	0.5191	-36.2	0.36752	-36.2	0.10552	-36.2	0.229
-36.1	0.5099	-36.1	0.36692	-36.1	0.10352	-36.1	0.2266
-36	0.5079	-36	0.36132	-36	0.09982	-36	0.226
-35.9	0.4994	-35.9	0.35722	-35.9	0.09862	-35.9	0.2246
-35.8	0.499	-35.8	0.35232	-35.8	0.09752	-35.8	0.2226
-35.7	0.491	-35.7	0.34842	-35.7	0.10012	-35.7	0.2225
-35.6	0.4895	-35.6	0.34672	-35.6	0.09882	-35.6	0.2201
-35.5	0.4846	-35.5	0.34152	-35.5	0.09792	-35.5	0.22
-35.4	0.4828	-35.4	0.34022	-35.4	0.09632	-35.4	0.22
-35.3	0.4759	-35.3	0.33262	-35.3	0.09232	-35.3	0.2154
-35.2	0.4743	-35.2	0.33192	-35.2	0.09522	-35.2	0.218
-35.1	0.475	-35.1	0.33062	-35.1	0.09862	-35.1	0.216
-35	0.4668	-35	0.32982	-35	0.09672	-35	0.2141
-34.9	0.4648	-34.9	0.32062	-34.9	0.09272	-34.9	0.2131
-34.8	0.462	-34.8	0.32532	-34.8	0.09202	-34.8	0.2119
-34.7	0.4588	-34.7	0.32012	-34.7	0.09422	-34.7	0.2124
-34.6	0.4567	-34.6	0.31602	-34.6	0.09482	-34.6	0.2108
-34.5	0.4537	-34.5	0.31492	-34.5	0.09002	-34.5	0.2099
-34.4	0.4486	-34.4	0.31112	-34.4	0.09312	-34.4	0.2084
-34.3	0.4529	-34.3	0.31272	-34.3	0.09212	-34.3	0.2082
-34.2	0.4439	-34.2	0.30972	-34.2	0.08702	-34.2	0.2054
-34.1	0.4473	-34.1	0.30542	-34.1	0.09262	-34.1	0.2072
-34	0.4405	-34	0.30422	-34	0.09002	-34	0.2046
-33.9	0.4402	-33.9	0.29882	-33.9	0.08882	-33.9	0.2038
-33.8	0.4386	-33.8	0.30422	-33.8	0.08922	-33.8	0.202
-33.7	0.4367	-33.7	0.30212	-33.7	0.08692	-33.7	0.2025
-33.6	0.4318	-33.6	0.29682	-33.6	0.09042	-33.6	0.2009
-33.5	0.4269	-33.5	0.29502	-33.5	0.09102	-33.5	0.2009
-33.4	0.4293	-33.4	0.29572	-33.4	0.08562	-33.4	0.1997
-33.3	0.4257	-33.3	0.29552	-33.3	0.08672	-33.3	0.198
-33.2	0.4274	-33.2	0.29192	-33.2	0.08522	-33.2	0.1962
-33.1	0.4228	-33.1	0.28632	-33.1	0.09192	-33.1	0.1963
-33	0.4235	-33	0.28952	-33	0.08722	-33	0.1935
-32.9	0.421	-32.9	0.28962	-32.9	0.08962	-32.9	0.1923
-32.8	0.418	-32.8	0.28572	-32.8	0.08452	-32.8	0.1945
-32.7	0.4065	-32.7	0.28532	-32.7	0.08772	-32.7	0.1923
-32.6	0.4211	-32.6	0.28132	-32.6	0.08492	-32.6	0.1897
-32.5	0.4183	-32.5	0.28242	-32.5	0.08582	-32.5	0.1898
-32.4	0.4119	-32.4	0.27922	-32.4	0.08392	-32.4	0.1897
-32.3	0.4104	-32.3	0.28032	-32.3	0.08862	-32.3	0.1882
-32.2	0.41	-32.2	0.27792	-32.2	0.08042	-32.2	0.1879
-32.1	0.4054	-32.1	0.27432	-32.1	0.09042	-32.1	0.1868
-32	0.4096	-32	0.27502	-32	0.08352	-32	0.1852
-31.9	0.404	-31.9	0.27542	-31.9	0.08442	-31.9	0.1844
-31.8	0.4079	-31.8	0.27322	-31.8	0.08372	-31.8	0.1826
-31.7	0.3978	-31.7	0.27232	-31.7	0.08402	-31.7	0.1828
-31.6	0.3997	-31.6	0.27132	-31.6	0.08502	-31.6	0.1828
-31.5	0.4018	-31.5	0.26612	-31.5	0.08092	-31.5	0.1808
-31.4	0.3994	-31.4	0.27102	-31.4	0.08522	-31.4	0.1819
-31.3	0.4012	-31.3	0.26812	-31.3	0.08072	-31.3	0.182
-31.2	0.3981	-31.2	0.26772	-31.2	0.08352	-31.2	0.1792
-31.1	0.3898	-31.1	0.26872	-31.1	0.08372	-31.1	0.1799
-31	0.4001	-31	0.26392	-31	0.07902	-31	0.1796
-30.9	0.395	-30.9	0.26502	-30.9	0.08412	-30.9	0.179
-30.8	0.3915	-30.8	0.26262	-30.8	0.08122	-30.8	0.1774
-30.7	0.3909	-30.7	0.26622	-30.7	0.08232	-30.7	0.1768
-30.6	0.3937	-30.6	0.26022	-30.6	0.08252	-30.6	0.1759
-30.5	0.389	-30.5	0.26062	-30.5	0.08142	-30.5	0.1749
-30.4	0.3895	-30.4	0.25782	-30.4	0.08202	-30.4	0.1742
-30.3	0.3865	-30.3	0.25862	-30.3	0.08102	-30.3	0.1735
-30.2	0.3894	-30.2	0.25602	-30.2	0.07922	-30.2	0.1723
-30.1	0.3873	-30.1	0.26102	-30.1	0.08272	-30.1	0.1715
-30	0.3882	-30	0.25482	-30	0.08012	-30	0.1711
-29.9	0.3863	-29.9	0.25452	-29.9	0.08252	-29.9	0.1697
-29.8	0.3855	-29.8	0.25622	-29.8	0.07752	-29.8	0.1705
-29.7	0.3845	-29.7	0.25222	-29.7	0.07812	-29.7	0.1679
-29.6	0.3843	-29.6	0.25572	-29.6	0.08232	-29.6	0.1684
-29.5	0.3825	-29.5	0.25112	-29.5	0.07712	-29.5	0.1684
-29.4	0.3805	-29.4	0.25102	-29.4	0.07762	-29.4	0.169
-29.3	0.3838	-29.3	0.25152	-29.3	0.07712	-29.3	0.1663
-29.2	0.3787	-29.2	0.24932	-29.2	0.08042	-29.2	0.1673
-29.1	0.3803	-29.1	0.25252	-29.1	0.07972	-29.1	0.1653
-29	0.3812	-29	0.24782	-29	0.07962	-29	0.1644
-28.9	0.3797	-28.9	0.24802	-28.9	0.07052	-28.9	0.164
-28.8	0.3834	-28.8	0.24582	-28.8	0.07722	-28.8	0.163
-28.7	0.3785	-28.7	0.24792	-28.7	0.08022	-28.7	0.1629
-28.6	0.3781	-28.6	0.24802	-28.6	0.07802	-28.6	0.1626
-28.5	0.3744	-28.5	0.24612	-28.5	0.07792	-28.5	0.1602
-28.4	0.3809	-28.4	0.24362	-28.4	0.07492	-28.4	0.1603
-28.3	0.3767	-28.3	0.24632	-28.3	0.07772	-28.3	0.1588
-28.2	0.3758	-28.2	0.24642	-28.2	0.07552	-28.2	0.1582
-28.1	0.3736	-28.1	0.24252	-28.1	0.07862	-28.1	0.1569
-28	0.3757	-28	0.24382	-28	0.07612	-28	0.1582
-27.9	0.3786	-27.9	0.24172	-27.9	0.07342	-27.9	0.1564
-27.8	0.3737	-27.8	0.24242	-27.8	0.07392	-27.8	0.1558
-27.7	0.3745	-27.7	0.23852	-27.7	0.07592	-27.7	0.1533
-27.6	0.3723	-27.6	0.23702	-27.6	0.07612	-27.6	0.1552
-27.5	0.3746	-27.5	0.24352	-27.5	0.07352	-27.5	0.152
-27.4	0.3744	-27.4	0.24022	-27.4	0.07212	-27.4	0.153
-27.3	0.3702	-27.3	0.23602	-27.3	0.07822	-27.3	0.1521
-27.2	0.3745	-27.2	0.23662	-27.2	0.07562	-27.2	0.151
-27.1	0.3709	-27.1	0.23852	-27.1	0.07482	-27.1	0.149
-27	0.3693	-27	0.23732	-27	0.07442	-27	0.1503
-26.9	0.3665	-26.9	0.23982	-26.9	0.07222	-26.9	0.1478
-26.8	0.3635	-26.8	0.23272	-26.8	0.07432	-26.8	0.1481
-26.7	0.3641	-26.7	0.23402	-26.7	0.07072	-26.7	0.147
-26.6	0.3663	-26.6	0.23592	-26.6	0.07012	-26.6	0.1425
-26.5	0.3609	-26.5	0.23292	-26.5	0.06852	-26.5	0.1466
-26.4	0.3648	-26.4	0.23432	-26.4	0.07752	-26.4	0.1432
-26.3	0.3618	-26.3	0.23942	-26.3	0.07472	-26.3	0.1435
-26.2	0.363	-26.2	0.23412	-26.2	0.07312	-26.2	0.1435
-26.1	0.3631	-26.1	0.23022	-26.1	0.07052	-26.1	0.1423
-26	0.3595	-26	0.23472	-26	0.07232	-26	0.1397
-25.9	0.3659	-25.9	0.22882	-25.9	0.07112	-25.9	0.142
-25.8	0.3634	-25.8	0.23132	-25.8	0.07172	-25.8	0.1391
-25.7	0.366	-25.7	0.23052	-25.7	0.07292	-25.7	0.1378
-25.6	0.3642	-25.6	0.23152	-25.6	0.06942	-25.6	0.1393
-25.5	0.3619	-25.5	0.22872	-25.5	0.06872	-25.5	0.1375
-25.4	0.3647	-25.4	0.23252	-25.4	0.07112	-25.4	0.1358
-25.3	0.3663	-25.3	0.22782	-25.3	0.06862	-25.3	0.1354
-25.2	0.3656	-25.2	0.22832	-25.2	0.07222	-25.2	0.1349
-25.1	0.3643	-25.1	0.22742	-25.1	0.06812	-25.1	0.1335
-25	0.361	-25	0.22962	-25	0.06762	-25	0.1337
-24.9	0.3647	-24.9	0.23082	-24.9	0.07172	-24.9	0.1324
-24.8	0.3619	-24.8	0.22702	-24.8	0.06742	-24.8	0.1322
-24.7	0.3613	-24.7	0.22372	-24.7	0.06932	-24.7	0.1321
-24.6	0.3622	-24.6	0.22572	-24.6	0.06552	-24.6	0.131
-24.5	0.3592	-24.5	0.22652	-24.5	0.07142	-24.5	0.1297
-24.4	0.3586	-24.4	0.22622	-24.4	0.07162	-24.4	0.1304
-24.3	0.3591	-24.3	0.22692	-24.3	0.06512	-24.3	0.128
-24.2	0.3599	-24.2	0.22342	-24.2	0.06692	-24.2	0.1281
-24.1	0.3608	-24.1	0.22372	-24.1	0.06282	-24.1	0.1283
-24	0.3568	-24	0.22572	-24	0.07082	-24	0.1276
-23.9	0.3629	-23.9	0.22192	-23.9	0.06722	-23.9	0.1275
-23.8	0.3606	-23.8	0.22362	-23.8	0.06762	-23.8	0.1272
-23.7	0.3616	-23.7	0.22212	-23.7	0.06342	-23.7	0.1263
-23.6	0.3611	-23.6	0.22592	-23.6	0.07132	-23.6	0.1247
-23.5	0.359	-23.5	0.22092	-23.5	0.06342	-23.5	0.1252
-23.4	0.362	-23.4	0.22172	-23.4	0.06712	-23.4	0.1232
-23.3	0.3588	-23.3	0.22222	-23.3	0.06752	-23.3	0.1249
-23.2	0.36	-23.2	0.22002	-23.2	0.06732	-23.2	0.124
-23.1	0.3635	-23.1	0.22442	-23.1	0.06432	-23.1	0.1239
-23	0.3629	-23	0.21872	-23	0.06782	-23	0.1233
-22.9	0.3593	-22.9	0.22032	-22.9	0.06672	-22.9	0.1213
-22.8	0.3608	-22.8	0.21872	-22.8	0.06262	-22.8	0.1213
-22.7	0.3604	-22.7	0.22762	-22.7	0.06582	-22.7	0.1219
-22.6	0.3573	-22.6	0.21772	-22.6	0.07032	-22.6	0.1207
-22.5	0.3609	-22.5	0.21792	-22.5	0.06412	-22.5	0.1211
-22.4	0.3613	-22.4	0.22592	-22.4	0.06432	-22.4	0.1203
-22.3	0.3616	-22.3	0.21892	-22.3	0.06332	-22.3	0.1195
-22.2	0.3625	-22.2	0.22352	-22.2	0.05962	-22.2	0.1206
-22.1	0.3614	-22.1	0.21972	-22.1	0.06352	-22.1	0.1186
-22	0.3635	-22	0.22082	-22	0.06722	-22	0.1189
-21.9	0.3618	-21.9	0.21802	-21.9	0.06422	-21.9	0.1189
-21.8	0.3587	-21.8	0.21862	-21.8	0.06282	-21.8	0.1174
-21.7	0.364	-21.7	0.21422	-21.7	0.06642	-21.7	0.1174
-21.6	0.3616	-21.6	0.21622	-21.6	0.06052	-21.6	0.1184
-21.5	0.362	-21.5	0.22062	-21.5	0.06772	-21.5	0.1161
-21.4	0.3647	-21.4	0.21492	-21.4	1.37532	-21.4	0.1168
-21.3	0.3935	-21.3	0.22072	-21.3	2.11432	-21.3	0.1154
-21.2	1.474	-21.2	0.21472	-21.2	2.25332	-21.2	0.123
-21.1	1.849	-21.1	0.21752	-21.1	2.34432	-21.1	0.7575
-21	1.974	-21	0.39042	-21	2.38432	-21	0.8996
-20.9	2.053	-20.9	1.17542	-20.9	2.41832	-20.9	0.9347
-20.8	2.119	-20.8	1.29542	-20.8	2.42232	-20.8	0.9633
-20.7	2.135	-20.7	1.35342	-20.7	2.42932	-20.7	0.9787
-20.6	2.158	-20.6	1.39842	-20.6	2.44432	-20.6	0.9791
-20.5	2.185	-20.5	1.42142	-20.5	2.46232	-20.5	0.9937
-20.4	2.201	-20.4	1.42342	-20.4	2.47232	-20.4	1.005
-20.3	2.219	-20.3	1.45042	-20.3	2.46232	-20.3	1.018
-20.2	2.222	-20.2	1.45142	-20.2	2.46732	-20.2	1.009
-20.1	2.221	-20.1	1.45442	-20.1	2.46232	-20.1	1.009
-20	2.241	-20	1.45442	-20	2.46632	-20	1.024
-19.9	2.235	-19.9	1.46042	-19.9	2.47232	-19.9	1.028
-19.8	2.234	-19.8	1.46342	-19.8	2.47132	-19.8	1.018
-19.7	2.254	-19.7	1.47642	-19.7	2.47632	-19.7	1.031
-19.6	2.26	-19.6	1.48042	-19.6	2.47832	-19.6	1.026
-19.5	2.261	-19.5	1.48742	-19.5	2.46832	-19.5	1.029
-19.4	2.247	-19.4	1.47442	-19.4	2.46632	-19.4	1.027
-19.3	2.26	-19.3	1.48242	-19.3	2.47632	-19.3	1.035
-19.2	2.238	-19.2	1.48742	-19.2	2.47432	-19.2	1.033
-19.1	2.245	-19.1	1.49042	-19.1	2.48532	-19.1	1.034
-19	2.257	-19	1.47542	-19	2.48532	-19	1.029
-18.9	2.253	-18.9	1.48342	-18.9	2.47332	-18.9	1.033
-18.8	2.251	-18.8	1.48942	-18.8	2.48132	-18.8	1.031
-18.7	2.26	-18.7	1.47042	-18.7	2.47532	-18.7	1.03
-18.6	2.254	-18.6	1.47642	-18.6	2.47232	-18.6	1.025
-18.5	2.244	-18.5	1.48842	-18.5	2.46732	-18.5	1.025
-18.4	2.25	-18.4	1.47342	-18.4	2.46432	-18.4	1.028
-18.3	2.254	-18.3	1.47742	-18.3	2.46732	-18.3	1.031
-18.2	2.257	-18.2	1.48142	-18.2	2.47532	-18.2	1.033
-18.1	2.245	-18.1	1.48342	-18.1	2.48332	-18.1	1.028
-18	2.23	-18	1.49242	-18	2.48232	-18	1.027
-17.9	2.237	-17.9	1.47342	-17.9	2.46632	-17.9	1.042
-17.8	2.246	-17.8	1.48542	-17.8	2.47032	-17.8	1.029
-17.7	2.242	-17.7	1.48042	-17.7	2.46332	-17.7	1.034
-17.6	2.241	-17.6	1.47542	-17.6	2.45732	-17.6	1.033
-17.5	2.238	-17.5	1.47442	-17.5	2.45332	-17.5	1.037
-17.4	2.236	-17.4	1.47742	-17.4	2.45432	-17.4	1.038
-17.3	2.236	-17.3	1.47642	-17.3	2.45332	-17.3	1.031
-17.2	2.236	-17.2	1.47742	-17.2	2.45432	-17.2	1.033
-17.1	2.228	-17.1	1.48642	-17.1	2.45632	-17.1	1.034
-17	2.231	-17	1.48842	-17	2.45632	-17	1.03
-16.9	2.225	-16.9	1.48742	-16.9	2.45032	-16.9	1.031
-16.8	2.226	-16.8	1.47242	-16.8	2.44932	-16.8	1.027
-16.7	2.223	-16.7	1.48242	-16.7	2.45732	-16.7	1.024
-16.6	2.206	-16.6	1.47242	-16.6	2.45532	-16.6	1.034
-16.5	2.222	-16.5	1.47642	-16.5	2.44332	-16.5	1.037
-16.4	2.222	-16.4	1.48342	-16.4	2.44932	-16.4	1.035
-16.3	2.205	-16.3	1.47642	-16.3	2.44332	-16.3	1.038
-16.2	2.195	-16.2	1.49142	-16.2	2.43832	-16.2	1.029
-16.1	2.192	-16.1	1.48742	-16.1	2.44132	-16.1	1.026
-16	2.197	-16	1.48342	-16	2.43832	-16	1.025
-15.9	2.203	-15.9	1.46942	-15.9	2.43432	-15.9	1.022
-15.8	2.198	-15.8	1.48442	-15.8	2.42832	-15.8	1.028
-15.7	2.208	-15.7	1.48342	-15.7	2.44232	-15.7	1.03
-15.6	2.187	-15.6	1.47542	-15.6	2.43732	-15.6	1.036
-15.5	2.196	-15.5	1.46042	-15.5	2.43832	-15.5	1.031
-15.4	2.207	-15.4	1.47142	-15.4	2.43932	-15.4	1.032
-15.3	2.186	-15.3	1.47242	-15.3	2.42932	-15.3	1.031
-15.2	2.191	-15.2	1.47142	-15.2	2.43132	-15.2	1.032
-15.1	2.195	-15.1	1.48642	-15.1	2.43232	-15.1	1.026
-15	2.188	-15	1.46942	-15	2.45532	-15	1.032
-14.9	2.193	-14.9	1.47742	-14.9	2.45332	-14.9	1.034
-14.8	2.178	-14.8	1.46442	-14.8	2.44332	-14.8	1.031
-14.7	2.171	-14.7	1.46942	-14.7	2.42332	-14.7	1.036
-14.6	2.172	-14.6	1.46442	-14.6	2.42632	-14.6	1.023
-14.5	2.186	-14.5	1.46642	-14.5	2.43132	-14.5	1.026
-14.4	2.179	-14.4	1.48342	-14.4	2.42132	-14.4	1.032
-14.3	2.159	-14.3	1.47442	-14.3	2.41032	-14.3	1.03
-14.2	2.173	-14.2	1.47242	-14.2	2.41532	-14.2	1.036
-14.1	2.174	-14.1	1.48442	-14.1	2.41332	-14.1	1.017
-14	2.158	-14	1.47942	-14	2.42232	-14	1.031
-13.9	2.16	-13.9	1.47342	-13.9	2.43632	-13.9	1.027
-13.8	2.153	-13.8	1.47942	-13.8	2.43332	-13.8	1.025
-13.7	2.159	-13.7	1.46142	-13.7	2.41032	-13.7	1.031
-13.6	2.16	-13.6	1.46742	-13.6	2.41032	-13.6	1.028
-13.5	2.169	-13.5	1.47242	-13.5	2.41432	-13.5	1.022
-13.4	2.16	-13.4	1.46442	-13.4	2.40732	-13.4	1.031
-13.3	2.163	-13.3	1.45442	-13.3	2.41832	-13.3	1.024
-13.2	2.136	-13.2	1.46442	-13.2	2.41332	-13.2	1.034
-13.1	2.145	-13.1	1.46142	-13.1	2.42432	-13.1	1.036
-13	2.148	-13	1.46242	-13	2.42032	-13	1.028
-12.9	2.154	-12.9	1.46042	-12.9	2.42032	-12.9	1.024
-12.8	2.139	-12.8	1.46942	-12.8	2.42632	-12.8	1.033
-12.7	2.132	-12.7	1.46542	-12.7	2.41432	-12.7	1.026
-12.6	2.145	-12.6	1.45742	-12.6	2.41232	-12.6	1.025
-12.5	2.127	-12.5	1.45742	-12.5	2.40232	-12.5	1.024
-12.4	2.131	-12.4	1.46742	-12.4	2.40432	-12.4	1.024
-12.3	2.132	-12.3	1.47542	-12.3	2.40532	-12.3	1.031
-12.2	2.128	-12.2	1.47142	-12.2	2.41432	-12.2	1.032
-12.1	2.13	-12.1	1.47942	-12.1	2.40432	-12.1	1.027
-12	2.13	-12	1.46742	-12	2.40632	-12	1.035
-11.9	2.115	-11.9	1.45542	-11.9	2.41332	-11.9	1.032
-11.8	2.135	-11.8	1.46642	-11.8	2.41032	-11.8	1.033
-11.7	2.107	-11.7	1.46842	-11.7	2.41332	-11.7	1.021
-11.6	2.135	-11.6	1.45442	-11.6	2.40832	-11.6	1.023
-11.5	2.121	-11.5	1.46442	-11.5	2.41932	-11.5	1.021
-11.4	2.138	-11.4	1.46942	-11.4	2.41132	-11.4	1.02
-11.3	2.116	-11.3	1.45142	-11.3	2.41032	-11.3	1.021
-11.2	2.096	-11.2	1.45742	-11.2	2.40532	-11.2	1.015
-11.1	2.111	-11.1	1.46742	-11.1	2.40232	-11.1	1.014
-11	2.111	-11	1.46042	-11	2.40532	-11	1.023
-10.9	2.104	-10.9	1.46742	-10.9	2.40132	-10.9	1.02
-10.8	2.11	-10.8	1.46342	-10.8	2.40532	-10.8	1.031
-10.7	2.106	-10.7	1.45442	-10.7	2.40432	-10.7	1.028
-10.6	2.11	-10.6	1.46842	-10.6	2.40532	-10.6	1.025
-10.5	2.086	-10.5	1.46442	-10.5	2.40532	-10.5	1.018
-10.4	2.095	-10.4	1.46742	-10.4	2.40332	-10.4	1.032
-10.3	2.092	-10.3	1.46042	-10.3	2.38632	-10.3	1.025
-10.2	2.085	-10.2	1.46042	-10.2	2.39232	-10.2	1.021
-10.1	2.079	-10.1	1.45242	-10.1	2.38732	-10.1	1.014
-10	2.075	-10	1.46442	-10	2.40132	-10	1.025
-9.9	2.084	-9.9	1.45542	-9.9	2.39332	-9.9	1.012
-9.8	2.084	-9.8	1.44742	-9.8	2.37632	-9.8	1.021
-9.7	2.082	-9.7	1.45642	-9.7	2.39332	-9.7	1.022
-9.6	2.076	-9.6	1.46642	-9.6	2.39932	-9.6	1.02
-9.5	2.075	-9.5	1.45342	-9.5	2.38632	-9.5	1.022
-9.4	2.076	-9.4	1.46542	-9.4	2.39632	-9.4	1.025
-9.3	2.064	-9.3	1.45742	-9.3	2.39832	-9.3	1.02
-9.2	2.063	-9.2	1.45442	-9.2	2.38632	-9.2	1.019
-9.1	2.06	-9.1	1.44542	-9.1	2.38732	-9.1	1.018
-9	2.073	-9	1.45242	-9	2.38932	-9	1.022
-8.9	2.071	-8.9	1.46242	-8.9	2.39632	-8.9	1.029
-8.8	2.069	-8.8	1.46642	-8.8	2.38932	-8.8	1.019
-8.7	2.078	-8.7	1.45942	-8.7	2.38532	-8.7	1.023
-8.6	2.073	-8.6	1.45342	-8.6	2.39232	-8.6	1.016
-8.5	2.062	-8.5	1.44542	-8.5	2.40332	-8.5	1.019
-8.4	2.065	-8.4	1.45442	-8.4	2.38332	-8.4	1.023
-8.3	2.072	-8.3	1.45442	-8.3	2.38132	-8.3	1.021
-8.2	2.051	-8.2	1.45142	-8.2	2.38932	-8.2	1.014
-8.1	2.046	-8.1	1.44942	-8.1	2.39632	-8.1	1.011
-8	2.058	-8	1.45142	-8	2.38232	-8	1.015
-7.9	2.049	-7.9	1.44842	-7.9	2.39032	-7.9	1.018
-7.8	2.054	-7.8	1.44942	-7.8	2.38632	-7.8	1.019
-7.7	2.058	-7.7	1.45442	-7.7	2.39332	-7.7	1.016
-7.6	2.052	-7.6	1.45242	-7.6	2.37532	-7.6	1.015
-7.5	2.031	-7.5	1.45842	-7.5	2.37432	-7.5	1.025
-7.4	2.048	-7.4	1.44342	-7.4	2.37632	-7.4	1.014
-7.3	2.044	-7.3	1.45842	-7.3	2.39032	-7.3	1.011
-7.2	2.028	-7.2	1.46242	-7.2	2.38832	-7.2	1.02
-7.1	2.043	-7.1	1.44742	-7.1	2.38132	-7.1	1.022
-7	2.015	-7	1.44542	-7	2.37632	-7	1.019
-6.9	2.033	-6.9	1.45942	-6.9	2.36932	-6.9	1.014
-6.8	2.043	-6.8	1.45142	-6.8	2.37232	-6.8	1.015
-6.7	2.027	-6.7	1.44842	-6.7	2.37432	-6.7	1.02
-6.6	2.023	-6.6	1.44542	-6.6	2.38332	-6.6	1.015
-6.5	2.024	-6.5	1.44542	-6.5	2.37532	-6.5	1.015
-6.4	2.021	-6.4	1.44442	-6.4	2.36632	-6.4	1.009
-6.3	2.026	-6.3	1.45442	-6.3	2.37832	-6.3	1.01
-6.2	2.021	-6.2	1.45042	-6.2	2.38132	-6.2	1.012
-6.1	2.024	-6.1	1.43842	-6.1	2.38832	-6.1	1.012
-6	2.021	-6	1.44642	-6	2.38332	-6	1.011
-5.9	2.008	-5.9	1.45042	-5.9	2.37932	-5.9	1.014
-5.8	2.02	-5.8	1.43842	-5.8	2.36732	-5.8	1.004
-5.7	2.012	-5.7	1.45342	-5.7	2.38132	-5.7	1.01
-5.6	2.016	-5.6	1.45842	-5.6	2.37332	-5.6	1.014
-5.5	2.005	-5.5	1.45542	-5.5	2.39932	-5.5	1.015
-5.4	2.004	-5.4	1.44342	-5.4	2.38232	-5.4	1.019
-5.3	2.008	-5.3	1.43742	-5.3	2.37132	-5.3	1.01
-5.2	2.005	-5.2	1.43642	-5.2	2.35832	-5.2	1.015
-5.1	2.004	-5.1	1.44542	-5.1	2.36532	-5.1	1.018
-5	2.006	-5	1.44042	-5	2.36732	-5	1.013
-4.9	2.007	-4.9	1.45642	-4.9	2.37432	-4.9	1.009
-4.8	2.002	-4.8	1.44742	-4.8	2.38332	-4.8	1.018
-4.7	2.009	-4.7	1.44842	-4.7	2.37432	-4.7	1.005
-4.6	1.998	-4.6	1.45142	-4.6	2.37332	-4.6	1.015
-4.5	2.002	-4.5	1.45442	-4.5	2.36532	-4.5	1.012
-4.4	2.004	-4.4	1.44542	-4.4	2.37232	-4.4	1.014
-4.3	2.003	-4.3	1.45242	-4.3	2.37332	-4.3	1.007
-4.2	1.991	-4.2	1.44542	-4.2	2.35332	-4.2	1.021
-4.1	1.995	-4.1	1.44642	-4.1	2.36932	-4.1	1.019
-4	1.976	-4	1.44942	-4	2.37032	-4	1.014
-3.9	1.986	-3.9	1.45142	-3.9	2.38232	-3.9	1.013
-3.8	1.988	-3.8	1.43442	-3.8	2.35532	-3.8	1.008
-3.7	1.983	-3.7	1.43642	-3.7	2.36832	-3.7	1.009
-3.6	1.97	-3.6	1.45442	-3.6	2.37032	-3.6	1.008
-3.5	1.961	-3.5	1.43942	-3.5	2.35932	-3.5	1.008
-3.4	1.984	-3.4	1.44442	-3.4	2.36732	-3.4	1.002
-3.3	1.97	-3.3	1.43342	-3.3	2.37332	-3.3	1.001
-3.2	1.963	-3.2	1.44742	-3.2	2.36932	-3.2	1.008
-3.1	1.971	-3.1	1.44942	-3.1	2.37032	-3.1	1.002
-3	1.97	-3	1.44842	-3	2.37232	-3	1.006
-2.9	1.98	-2.9	1.44842	-2.9	2.35932	-2.9	1.014
-2.8	1.988	-2.8	1.43742	-2.8	2.36632	-2.8	0.9976
-2.7	1.962	-2.7	1.44442	-2.7	2.36732	-2.7	0.9927
-2.6	1.962	-2.6	1.44242	-2.6	2.36832	-2.6	0.9996
-2.5	1.944	-2.5	1.43742	-2.5	2.36332	-2.5	1.003
-2.4	1.963	-2.4	1.45142	-2.4	2.36032	-2.4	1.01
-2.3	1.963	-2.3	1.44642	-2.3	2.35432	-2.3	1.003
-2.2	1.971	-2.2	1.44842	-2.2	2.35632	-2.2	1.002
-2.1	1.946	-2.1	1.44842	-2.1	2.35732	-2.1	1.008
-2	1.979	-2	1.43742	-2	2.36032	-2	1.003
-1.9	1.966	-1.9	1.45342	-1.9	2.36432	-1.9	0.9979
-1.8	1.96	-1.8	1.44842	-1.8	2.36532	-1.8	1.005
-1.7	1.963	-1.7	1.43542	-1.7	2.35732	-1.7	1.01
-1.6	1.953	-1.6	1.44742	-1.6	2.36732	-1.6	1.002
-1.5	1.941	-1.5	1.44142	-1.5	2.36832	-1.5	0.9987
-1.4	1.658	-1.4	1.45142	-1.4	2.14132	-1.4	1.002
-1.3	0.86	-1.3	0.93642	-1.3	0.67802	-1.3	1.001
-1.2	0.6973	-1.2	0.51642	-1.2	0.49722	-1.2	0.9967
-1.1	0.5858	-1.1	0.42892	-1.1	0.41572	-1.1	0.987
-1	0.5327	-1	0.38522	-1	0.36932	-1	0.4365
-0.9	0.4942	-0.9	0.36112	-0.9	0.34182	-0.9	0.2914
-0.8	0.4736	-0.8	0.34032	-0.8	0.31932	-0.8	0.2503
-0.7	0.4506	-0.7	0.32522	-0.7	0.30092	-0.7	0.2278
-0.6	0.4382	-0.6	0.31232	-0.6	0.28492	-0.6	0.2146
-0.5	0.4256	-0.5	0.31112	-0.5	0.27692	-0.5	0.2035
-0.4	0.4132	-0.4	0.30422	-0.4	0.26422	-0.4	0.1934
-0.3	0.4047	-0.3	0.29352	-0.3	0.25662	-0.3	0.1877
-0.2	0.3976	-0.2	0.28382	-0.2	0.24702	-0.2	0.1826
-0.1	0.3949	-0.1	0.29042	-0.1	0.24392	-0.1	0.177
0	0.3874	0	0.27902	0	0.23722	0	0.1747
0.1	0.377	0.1	0.28122	0.1	0.23002	0.1	0.1684
0.2	0.3751	0.2	0.27602	0.2	0.22692	0.2	0.1665
0.3	0.3732	0.3	0.27272	0.3	0.22332	0.3	0.1663
0.4	0.3702	0.4	0.26932	0.4	0.21822	0.4	0.1619
0.5	0.3649	0.5	0.26842	0.5	0.21422	0.5	0.1596
0.6	0.3625	0.6	0.26442	0.6	0.21232	0.6	0.157
0.7	0.3553	0.7	0.26732	0.7	0.20712	0.7	0.1553
0.8	0.3553	0.8	0.26052	0.8	0.20392	0.8	0.1547
0.9	0.3494	0.9	0.25982	0.9	0.19892	0.9	0.1517
1	0.3477	1	0.26392	1	0.19612	1	0.1505
1.1	0.3438	1.1	0.25602	1.1	0.19652	1.1	0.1504
1.2	0.3433	1.2	0.25782	1.2	0.19442	1.2	0.1487
1.3	0.3472	1.3	0.25672	1.3	0.18962	1.3	0.146
1.4	0.3383	1.4	0.25302	1.4	0.18922	1.4	0.1447
1.5	0.3392	1.5	0.25262	1.5	0.18472	1.5	0.1431
1.6	0.3366	1.6	0.25122	1.6	0.18112	1.6	0.1442
1.7	0.3363	1.7	0.25142	1.7	0.18112	1.7	0.1424
1.8	0.3358	1.8	0.25232	1.8	0.18362	1.8	0.1392
1.9	0.3333	1.9	0.25072	1.9	0.17862	1.9	0.1406
2	0.3283	2	0.24912	2	0.17552	2	0.1387
2.1	0.3306	2.1	0.24622	2.1	0.17002	2.1	0.1389
2.2	0.3224	2.2	0.24692	2.2	0.17362	2.2	0.1375
2.3	0.3275	2.3	0.24212	2.3	0.17162	2.3	0.1352
2.4	0.3262	2.4	0.24292	2.4	0.17112	2.4	0.1362
2.5	0.3277	2.5	0.24552	2.5	0.16792	2.5	0.1343
2.6	0.3197	2.6	0.24642	2.6	0.16542	2.6	0.1351
2.7	0.3242	2.7	0.24242	2.7	0.16792	2.7	0.1332
2.8	0.3166	2.8	0.24062	2.8	0.16442	2.8	0.1331
2.9	0.3169	2.9	0.23862	2.9	0.15932	2.9	0.1326
3	0.3208	3	0.24012	3	0.16262	3	0.1308
3.1	0.3212	3.1	0.24052	3.1	0.16032	3.1	0.1308
3.2	0.3185	3.2	0.23912	3.2	0.16312	3.2	0.1302
3.3	0.3162	3.3	0.23442	3.3	0.15802	3.3	0.1307
3.4	0.3142	3.4	0.23692	3.4	0.15272	3.4	0.1286
3.5	0.3126	3.5	0.23762	3.5	0.15932	3.5	0.1279
3.6	0.3138	3.6	0.23712	3.6	0.15602	3.6	0.1287
3.7	0.3117	3.7	0.23342	3.7	0.15892	3.7	0.1273
3.8	0.3112	3.8	0.23572	3.8	0.15492	3.8	0.1254
3.9	0.3145	3.9	0.23362	3.9	0.15282	3.9	0.1263
4	0.3075	4	0.23022	4	0.15262	4	0.1254
4.1	0.3101	4.1	0.23552	4.1	0.15322	4.1	0.1264
4.2	0.3121	4.2	0.23512	4.2	0.15062	4.2	0.1247
4.3	0.3078	4.3	0.23112	4.3	0.15372	4.3	0.124
4.4	0.3083	4.4	0.22982	4.4	0.15152	4.4	0.1241
4.5	0.3082	4.5	0.23422	4.5	0.15002	4.5	0.1243
4.6	0.3017	4.6	0.23532	4.6	0.14962	4.6	0.1229
4.7	0.3105	4.7	0.22702	4.7	0.14942	4.7	0.1236
4.8	0.3082	4.8	0.22902	4.8	0.14592	4.8	0.1223
4.9	0.3006	4.9	0.23202	4.9	0.14782	4.9	0.121
5	0.3035	5	0.22882	5	0.14672	5	0.1208
5.1	0.3079	5.1	0.22582	5.1	0.14512	5.1	0.12
5.2	0.3029	5.2	0.22782	5.2	0.14682	5.2	0.1212
5.3	0.3048	5.3	0.22962	5.3	0.14612	5.3	0.1209
5.4	0.3008	5.4	0.22622	5.4	0.14722	5.4	0.1194
5.5	0.3014	5.5	0.22912	5.5	0.14442	5.5	0.1191
5.6	0.3046	5.6	0.22512	5.6	0.14502	5.6	0.1195
5.7	0.2998	5.7	0.21902	5.7	0.14352	5.7	0.1188
5.8	0.3034	5.8	0.22692	5.8	0.14572	5.8	0.1188
5.9	0.3013	5.9	0.22912	5.9	0.14522	5.9	0.1176
6	0.2997	6	0.22592	6	0.14332	6	0.1177
6.1	0.3021	6.1	0.22112	6.1	0.14352	6.1	0.1169
6.2	0.2979	6.2	0.22362	6.2	0.14132	6.2	0.1178
6.3	0.3014	6.3	0.22572	6.3	0.14452	6.3	0.1166
6.4	0.2992	6.4	0.22202	6.4	0.14342	6.4	0.1169
6.5	0.302	6.5	0.21692	6.5	0.14152	6.5	0.116
6.6	0.3003	6.6	0.22412	6.6	0.14362	6.6	0.1161
6.7	0.2998	6.7	0.22082	6.7	0.14112	6.7	0.1147
6.8	0.2973	6.8	0.22112	6.8	0.14232	6.8	0.1164
6.9	0.2981	6.9	0.22452	6.9	0.13502	6.9	0.1153
7	0.2982	7	0.21892	7	0.14652	7	0.1147
7.1	0.2983	7.1	0.22132	7.1	0.14052	7.1	0.1148
7.2	0.2955	7.2	0.21952	7.2	0.14292	7.2	0.1135
7.3	0.2971	7.3	0.22052	7.3	0.14062	7.3	0.1135
7.4	0.2961	7.4	0.22392	7.4	0.14122	7.4	0.1133
7.5	0.2958	7.5	0.22012	7.5	0.14092	7.5	0.1131
7.6	0.2962	7.6	0.21632	7.6	0.13572	7.6	0.1132
7.7	0.2992	7.7	0.22022	7.7	0.14152	7.7	0.1129
7.8	0.2951	7.8	0.21982	7.8	0.14062	7.8	0.1131
7.9	0.2976	7.9	0.21662	7.9	0.14002	7.9	0.111
8	0.2935	8	0.21542	8	0.13672	8	0.1128
8.1	0.2938	8.1	0.21902	8.1	0.14112	8.1	0.1104
8.2	0.2968	8.2	0.21492	8.2	0.13962	8.2	0.1118
8.3	0.2951	8.3	0.21622	8.3	0.13812	8.3	0.1116
8.4	0.2971	8.4	0.21472	8.4	0.13932	8.4	0.1099
8.5	0.2942	8.5	0.21712	8.5	0.13812	8.5	0.1108
8.6	0.2949	8.6	0.21302	8.6	0.13792	8.6	0.1109
8.7	0.295	8.7	0.21512	8.7	0.13882	8.7	0.1104
8.8	0.2969	8.8	0.21402	8.8	0.13682	8.8	0.1098
8.9	0.2913	8.9	0.21802	8.9	0.14042	8.9	0.1098
9	0.2922	9	0.21372	9	0.13632	9	0.1098
9.1	0.2915	9.1	0.21332	9.1	0.13682	9.1	0.1101
9.2	0.2934	9.2	0.21422	9.2	0.13752	9.2	0.1097
9.3	0.2941	9.3	0.20972	9.3	0.13732	9.3	0.107
9.4	0.2894	9.4	0.21642	9.4	0.13692	9.4	0.1101
9.5	0.2965	9.5	0.21342	9.5	0.13922	9.5	0.1093
9.6	0.2872	9.6	0.21012	9.6	0.13462	9.6	0.108
9.7	0.2957	9.7	0.21372	9.7	0.14072	9.7	0.1075
9.8	0.2911	9.8	0.21022	9.8	0.13802	9.8	0.1079
9.9	0.2937	9.9	0.21402	9.9	0.13822	9.9	0.1083
10	0.2942	10	0.21112	10	0.13842	10	0.1078
10.1	0.2879	10.1	0.21132	10.1	0.13542	10.1	0.1085
10.2	0.2906	10.2	0.21212	10.2	0.13852	10.2	0.107
10.3	0.2916	10.3	0.20812	10.3	0.13932	10.3	0.1076
10.4	0.2933	10.4	0.21222	10.4	0.13532	10.4	0.1058
10.5	0.2895	10.5	0.21022	10.5	0.13672	10.5	0.1068
10.6	0.2899	10.6	0.21032	10.6	0.13612	10.6	0.107
10.7	0.2958	10.7	0.20632	10.7	0.13912	10.7	0.1067
10.8	0.2861	10.8	0.21012	10.8	0.13272	10.8	0.1065
10.9	0.295	10.9	0.20712	10.9	0.13762	10.9	0.1051
11	0.2898	11	0.20952	11	0.13512	11	0.1067
11.1	0.289	11.1	0.21012	11.1	0.13882	11.1	0.107
11.2	0.2891	11.2	0.20792	11.2	0.13362	11.2	0.1057
11.3	0.2893	11.3	0.20222	11.3	0.13262	11.3	0.1052
11.4	0.2869	11.4	0.21012	11.4	0.13532	11.4	0.1059
11.5	0.2897	11.5	0.20732	11.5	0.13582	11.5	0.1071
11.6	0.2911	11.6	0.20762	11.6	0.13572	11.6	0.1056
11.7	0.289	11.7	0.20752	11.7	0.13422	11.7	0.1055
11.8	0.2896	11.8	0.20522	11.8	0.13502	11.8	0.1047
11.9	0.2902	11.9	0.20412	11.9	0.13562	11.9	0.106
12	0.2936	12	0.20662	12	0.13672	12	0.1051
12.1	0.292	12.1	0.20472	12.1	0.13322	12.1	0.1051
12.2	0.2887	12.2	0.20252	12.2	0.13272	12.2	0.1051
12.3	0.2926	12.3	0.20452	12.3	0.13482	12.3	0.1046
12.4	0.2902	12.4	0.20612	12.4	0.13322	12.4	0.1059
12.5	0.2915	12.5	0.20492	12.5	0.13122	12.5	0.1049
12.6	0.2908	12.6	0.20562	12.6	0.13472	12.6	0.1041
12.7	0.2902	12.7	0.20092	12.7	0.12762	12.7	0.1042
12.8	0.2871	12.8	0.20502	12.8	0.13252	12.8	0.1052
12.9	0.2916	12.9	0.20452	12.9	0.13192	12.9	0.1043
13	0.2885	13	0.20212	13	0.12852	13	0.1044
13.1	0.2919	13.1	0.20352	13.1	0.13152	13.1	0.1038
13.2	0.2918	13.2	0.19372	13.2	0.12822	13.2	0.1034
13.3	0.2891	13.3	0.20482	13.3	0.13302	13.3	0.1048
13.4	0.2906	13.4	0.20502	13.4	0.12992	13.4	0.1047
13.5	0.2906	13.5	0.20032	13.5	0.13132	13.5	0.104
13.6	0.2875	13.6	0.19902	13.6	0.12712	13.6	0.1046
13.7	0.2901	13.7	0.20322	13.7	0.13022	13.7	0.1044
13.8	0.287	13.8	0.19752	13.8	0.13042	13.8	0.1047
13.9	0.2883	13.9	0.20112	13.9	0.12762	13.9	0.1034
14	0.2873	14	0.19892	14	0.12812	14	0.1045
14.1	0.2898	14.1	0.20032	14.1	0.12822	14.1	0.103
14.2	0.2899	14.2	0.19952	14.2	0.12932	14.2	0.1044
14.3	0.2852	14.3	0.19722	14.3	0.12772	14.3	0.1061
14.4	0.2902	14.4	0.19382	14.4	0.12932	14.4	0.1037
14.5	0.2893	14.5	0.19662	14.5	0.12192	14.5	0.1048
14.6	0.2878	14.6	0.20052	14.6	0.12752	14.6	0.1034
14.7	0.2873	14.7	0.20062	14.7	0.12672	14.7	0.1057
14.8	0.2892	14.8	0.19092	14.8	0.11922	14.8	0.1032
14.9	0.2887	14.9	0.19602	14.9	0.12462	14.9	0.1046
15	0.2867	15	0.19582	15	0.12332	15	0.1051
15.1	0.2869	15.1	0.19532	15.1	0.12532	15.1	0.105
15.2	0.284	15.2	0.19792	15.2	0.12372	15.2	0.1054
15.3	0.2869	15.3	0.19432	15.3	0.12052	15.3	0.1039
15.4	0.2887	15.4	0.19402	15.4	0.12462	15.4	0.1051
15.5	0.2838	15.5	0.19322	15.5	0.12112	15.5	0.1057
15.6	0.2857	15.6	0.19352	15.6	0.11942	15.6	0.1032
15.7	0.2863	15.7	0.19372	15.7	0.11852	15.7	0.1065
15.8	0.2836	15.8	0.19122	15.8	0.12052	15.8	0.1058
15.9	0.2886	15.9	0.19202	15.9	0.12062	15.9	0.105
16	0.2842	16	0.19032	16	0.11752	16	0.1064
16.1	0.2806	16.1	0.19262	16.1	0.11882	16.1	0.1048
16.2	0.2835	16.2	0.19052	16.2	0.11862	16.2	0.1063
16.3	0.2841	16.3	0.18912	16.3	0.11872	16.3	0.1068
16.4	0.2836	16.4	0.18922	16.4	0.11712	16.4	0.1071
16.5	0.2839	16.5	0.19062	16.5	0.11372	16.5	0.1058
16.6	0.2827	16.6	0.18692	16.6	0.11662	16.6	0.1068
16.7	0.2829	16.7	0.18592	16.7	0.11512	16.7	0.1073
16.8	0.2837	16.8	0.18722	16.8	0.11662	16.8	0.1072
16.9	0.2824	16.9	0.18722	16.9	0.11392	16.9	0.1071
17	0.2817	17	0.18682	17	0.11562	17	0.1081
17.1	0.2842	17.1	0.18662	17.1	0.11252	17.1	0.1074
17.2	0.2837	17.2	0.18252	17.2	0.11292	17.2	0.1075
17.3	0.2815	17.3	0.18402	17.3	0.11022	17.3	0.1077
17.4	0.2804	17.4	0.18012	17.4	0.11272	17.4	0.1092
17.5	0.2812	17.5	0.17892	17.5	0.11502	17.5	0.1097
17.6	0.2818	17.6	0.18222	17.6	0.10902	17.6	0.1089
17.7	0.2812	17.7	0.18182	17.7	0.11072	17.7	0.1087
17.8	0.2811	17.8	0.17772	17.8	0.11252	17.8	0.1098
17.9	0.2817	17.9	0.18132	17.9	0.10522	17.9	0.1097
18	0.2777	18	0.17802	18	0.11092	18	0.1093
18.1	0.2824	18.1	0.17832	18.1	0.10772	18.1	0.1097
18.2	0.2811	18.2	0.17602	18.2	0.10972	18.2	0.1103
18.3	0.2808	18.3	0.17822	18.3	0.10782	18.3	0.1109
18.4	0.2792	18.4	0.25322	18.4	0.61292	18.4	0.112
18.5	0.2817	18.5	1.03642	18.5	2.00832	18.5	0.111
18.6	0.2786	18.6	1.18842	18.6	2.19232	18.6	0.1107
18.7	0.3435	18.7	1.26342	18.7	2.29632	18.7	0.1118
18.8	1.345	18.8	1.29642	18.8	2.34632	18.8	0.2416
18.9	1.577	18.9	1.31342	18.9	2.37032	18.9	0.8061
19	1.677	19	1.33542	19	2.37832	19	0.8729
19.1	1.753	19.1	1.34842	19.1	2.40132	19.1	0.9053
19.2	1.812	19.2	1.34842	19.2	2.40332	19.2	0.9231
19.3	1.826	19.3	1.36642	19.3	2.41832	19.3	0.9446
19.4	1.839	19.4	1.36742	19.4	2.43332	19.4	0.9473
19.5	1.859	19.5	1.36842	19.5	2.43932	19.5	0.9658
19.6	1.883	19.6	1.36342	19.6	2.44432	19.6	0.97
19.7	1.881	19.7	1.35442	19.7	2.44932	19.7	0.9773
19.8	1.904	19.8	1.36642	19.8	2.43032	19.8	0.9769
19.9	1.902	19.9	1.36142	19.9	2.44232	19.9	0.9872
20	1.916	20	1.37342	20	2.43232	20	0.9912
20.1	1.917	20.1	1.36942	20.1	2.44232	20.1	0.9836
20.2	1.915	20.2	1.36442	20.2	2.43932	20.2	0.9938
20.3	1.911	20.3	1.36842	20.3	2.43632	20.3	0.9991
20.4	1.919	20.4	1.37342	20.4	2.43332	20.4	0.9922
20.5	1.929	20.5	1.37342	20.5	2.43332	20.5	0.9954
20.6	1.923	20.6	1.37942	20.6	2.43632	20.6	0.9984
20.7	1.93	20.7	1.36142	20.7	2.43132	20.7	0.9923
20.8	1.933	20.8	1.37142	20.8	2.42432	20.8	0.9933
20.9	1.926	20.9	1.37942	20.9	2.43732	20.9	0.9966
21	1.936	21	1.37242	21	2.43532	21	1.004
21.1	1.954	21.1	1.37442	21.1	2.42232	21.1	0.9981
21.2	1.92	21.2	1.38342	21.2	2.42232	21.2	1.002
21.3	1.93	21.3	1.36042	21.3	2.42932	21.3	1.012
21.4	1.935	21.4	1.37342	21.4	2.43232	21.4	1.009
21.5	1.936	21.5	1.36642	21.5	2.42532	21.5	1.016
21.6	1.932	21.6	1.36442	21.6	2.43032	21.6	1.006
21.7	1.926	21.7	1.37542	21.7	2.43132	21.7	1.007
21.8	1.918	21.8	1.36942	21.8	2.41232	21.8	1.006
21.9	1.93	21.9	1.36542	21.9	2.40732	21.9	1.008
22	1.937	22	1.36142	22	2.42132	22	1.014
22.1	1.931	22.1	1.37142	22.1	2.42232	22.1	1.015
22.2	1.929	22.2	1.37342	22.2	2.42232	22.2	1.012
22.3	1.937	22.3	1.36342	22.3	2.42732	22.3	1.015
22.4	1.923	22.4	1.37042	22.4	2.42232	22.4	1.021
22.5	1.949	22.5	1.36242	22.5	2.42832	22.5	1.012
22.6	1.936	22.6	1.36542	22.6	2.41932	22.6	1.024
22.7	1.94	22.7	1.35442	22.7	2.41432	22.7	1.019
22.8	1.945	22.8	1.35542	22.8	2.41332	22.8	1.017
22.9	1.917	22.9	1.36342	22.9	2.41332	22.9	1.022
23	1.951	23	1.36942	23	2.41432	23	1.006
23.1	1.94	23.1	1.36142	23.1	2.41532	23.1	1.019
23.2	1.915	23.2	1.37142	23.2	2.41032	23.2	1.019
23.3	1.914	23.3	1.36442	23.3	2.39932	23.3	1.02
23.4	1.938	23.4	1.36542	23.4	2.39832	23.4	1.014
23.5	1.925	23.5	1.35342	23.5	2.39932	23.5	1.013
23.6	1.938	23.6	1.36542	23.6	2.40832	23.6	1.02
23.7	1.926	23.7	1.35742	23.7	2.40132	23.7	1.028
23.8	1.917	23.8	1.36542	23.8	2.39532	23.8	1.02
23.9	1.924	23.9	1.36242	23.9	2.39732	23.9	1.02
24	1.92	24	1.35142	24	2.39832	24	1.026
24.1	1.918	24.1	1.35342	24.1	2.39232	24.1	1.022
24.2	1.935	24.2	1.35442	24.2	2.39432	24.2	1.029
24.3	1.907	24.3	1.34742	24.3	2.39532	24.3	1.017
24.4	1.901	24.4	1.35642	24.4	2.40432	24.4	1.033
24.5	1.913	24.5	1.34342	24.5	2.41732	24.5	1.028
24.6	1.911	24.6	1.34042	24.6	2.40032	24.6	1.029
24.7	1.889	24.7	1.34742	24.7	2.41332	24.7	1.018
24.8	1.917	24.8	1.34942	24.8	2.41232	24.8	1.014
24.9	1.919	24.9	1.35742	24.9	2.40732	24.9	1.023
25	1.915	25	1.35342	25	2.40932	25	1.022
25.1	1.918	25.1	1.34542	25.1	2.39832	25.1	1.025
25.2	1.913	25.2	1.35042	25.2	2.38232	25.2	1.026
25.3	1.906	25.3	1.34242	25.3	2.38532	25.3	1.023
25.4	1.926	25.4	1.34142	25.4	2.39032	25.4	1.024
25.5	1.913	25.5	1.34242	25.5	2.38832	25.5	1.028
25.6	1.909	25.6	1.34342	25.6	2.38332	25.6	1.032
25.7	1.93	25.7	1.33242	25.7	2.39432	25.7	1.022
25.8	1.894	25.8	1.34142	25.8	2.39232	25.8	1.029
25.9	1.899	25.9	1.36042	25.9	2.39332	25.9	1.028
26	1.889	26	1.34342	26	2.37932	26	1.028
26.1	1.897	26.1	1.34342	26.1	2.38732	26.1	1.029
26.2	1.881	26.2	1.34342	26.2	2.39032	26.2	1.03
26.3	1.897	26.3	1.35242	26.3	2.37932	26.3	1.038
26.4	1.898	26.4	1.34542	26.4	2.37132	26.4	1.028
26.5	1.898	26.5	1.34142	26.5	2.37832	26.5	1.028
26.6	1.89	26.6	1.34342	26.6	2.37932	26.6	1.035
26.7	1.896	26.7	1.33842	26.7	2.38932	26.7	1.032
26.8	1.901	26.8	1.33742	26.8	2.39232	26.8	1.027
26.9	1.879	26.9	1.34442	26.9	2.37432	26.9	1.029
27	1.88	27	1.33342	27	2.37532	27	1.025
27.1	1.891	27.1	1.34042	27.1	2.38132	27.1	1.033
27.2	1.89	27.2	1.33442	27.2	2.37632	27.2	1.026
27.3	1.887	27.3	1.34042	27.3	2.37332	27.3	1.04
27.4	1.875	27.4	1.33742	27.4	2.36932	27.4	1.025
27.5	1.875	27.5	1.33642	27.5	2.36632	27.5	1.035
27.6	1.888	27.6	1.34042	27.6	2.36332	27.6	1.035
27.7	1.877	27.7	1.33842	27.7	2.36432	27.7	1.039
27.8	1.889	27.8	1.33942	27.8	2.36432	27.8	1.031
27.9	1.899	27.9	1.33142	27.9	2.37832	27.9	1.038
28	1.887	28	1.33942	28	2.37532	28	1.031
28.1	1.871	28.1	1.33842	28.1	2.37132	28.1	1.038
28.2	1.883	28.2	1.34242	28.2	2.37432	28.2	1.04
28.3	1.884	28.3	1.32642	28.3	2.37132	28.3	1.036
28.4	1.875	28.4	1.33442	28.4	2.36632	28.4	1.033
28.5	1.861	28.5	1.33642	28.5	2.35832	28.5	1.035
28.6	1.867	28.6	1.33842	28.6	2.34832	28.6	1.04
28.7	1.864	28.7	1.33842	28.7	2.35132	28.7	1.038
28.8	1.869	28.8	1.33942	28.8	2.36632	28.8	1.031
28.9	1.869	28.9	1.33342	28.9	2.37232	28.9	1.037
29	1.854	29	1.33542	29	2.37732	29	1.036
29.1	1.863	29.1	1.33442	29.1	2.37432	29.1	1.03
29.2	1.867	29.2	1.32842	29.2	2.35832	29.2	1.042
29.3	1.86	29.3	1.32042	29.3	2.36332	29.3	1.036
29.4	1.868	29.4	1.32442	29.4	2.38432	29.4	1.034
29.5	1.846	29.5	1.33342	29.5	2.37132	29.5	1.036
29.6	1.859	29.6	1.33242	29.6	2.36932	29.6	1.037
29.7	1.869	29.7	1.32942	29.7	2.37132	29.7	1.041
29.8	1.859	29.8	1.33042	29.8	2.36832	29.8	1.034
29.9	1.858	29.9	1.32542	29.9	2.35332	29.9	1.029
30	1.863	30	1.33442	30	2.35532	30	1.027
30.1	1.848	30.1	1.32842	30.1	2.35932	30.1	1.032
30.2	1.842	30.2	1.31942	30.2	2.37032	30.2	1.031
30.3	1.845	30.3	1.33142	30.3	2.36232	30.3	1.031
30.4	1.861	30.4	1.32242	30.4	2.36332	30.4	1.036
30.5	1.844	30.5	1.33142	30.5	2.36332	30.5	1.028
30.6	1.835	30.6	1.32842	30.6	2.35432	30.6	1.033
30.7	1.845	30.7	1.33042	30.7	2.37132	30.7	1.025
30.8	1.851	30.8	1.33642	30.8	2.36732	30.8	1.025
30.9	1.845	30.9	1.33842	30.9	2.35932	30.9	1.022
31	1.841	31	1.32942	31	2.36332	31	1.03
31.1	1.83	31.1	1.32342	31.1	2.36532	31.1	1.029
31.2	1.825	31.2	1.33342	31.2	2.35632	31.2	1.036
31.3	1.833	31.3	1.32442	31.3	2.34432	31.3	1.031
31.4	1.855	31.4	1.32842	31.4	2.36332	31.4	1.031
31.5	1.849	31.5	1.32542	31.5	2.35632	31.5	1.04
31.6	1.84	31.6	1.32642	31.6	2.37132	31.6	1.039
31.7	1.832	31.7	1.33742	31.7	2.35832	31.7	1.034
31.8	1.834	31.8	1.33942	31.8	2.34732	31.8	1.026
31.9	1.834	31.9	1.33442	31.9	2.34632	31.9	1.031
32	1.836	32	1.33142	32	2.34832	32	1.033
32.1	1.843	32.1	1.33342	32.1	2.34732	32.1	1.033
32.2	1.839	32.2	1.33942	32.2	2.34832	32.2	1.025
32.3	1.819	32.3	1.32242	32.3	2.34032	32.3	1.03
32.4	1.816	32.4	1.33342	32.4	2.34832	32.4	1.029
32.5	1.827	32.5	1.33342	32.5	2.35332	32.5	1.027
32.6	1.822	32.6	1.33042	32.6	2.35032	32.6	1.023
32.7	1.822	32.7	1.32142	32.7	2.35232	32.7	1.03
32.8	1.814	32.8	1.32342	32.8	2.34232	32.8	1.03
32.9	1.813	32.9	1.32842	32.9	2.34132	32.9	1.029
33	1.808	33	1.33042	33	2.33332	33	1.028
33.1	1.819	33.1	1.34242	33.1	2.32832	33.1	1.024
33.2	1.812	33.2	1.34342	33.2	2.35232	33.2	1.026
33.3	1.804	33.3	1.32842	33.3	2.34432	33.3	1.023
33.4	1.818	33.4	1.33842	33.4	2.33632	33.4	1.018
33.5	1.812	33.5	1.33142	33.5	2.34732	33.5	1.027
33.6	1.826	33.6	1.32842	33.6	2.34432	33.6	1.033
33.7	1.817	33.7	1.33042	33.7	2.34832	33.7	1.026
33.8	1.814	33.8	1.32642	33.8	2.34532	33.8	1.023
33.9	1.817	33.9	1.33242	33.9	2.34632	33.9	1.028
34	1.815	34	1.33542	34	2.34332	34	1.021
34.1	1.819	34.1	1.33242	34.1	2.34632	34.1	1.013
34.2	1.812	34.2	1.33842	34.2	2.33232	34.2	1.027
34.3	1.818	34.3	1.32442	34.3	2.34832	34.3	1.023
34.4	1.812	34.4	1.32842	34.4	2.33332	34.4	1.026
34.5	1.822	34.5	1.34542	34.5	2.33432	34.5	1.017
34.6	1.818	34.6	1.34442	34.6	2.33832	34.6	1.017
34.7	1.816	34.7	1.33742	34.7	2.34232	34.7	1.017
34.8	1.808	34.8	1.33142	34.8	2.35232	34.8	1.012
34.9	1.809	34.9	1.34742	34.9	2.33832	34.9	1.018
35	1.811	35	1.32842	35	2.32932	35	1.016
35.1	1.797	35.1	1.35142	35.1	2.34232	35.1	1.016
35.2	1.802	35.2	1.33642	35.2	2.33532	35.2	1.018
35.3	1.818	35.3	1.34842	35.3	2.33232	35.3	1.023
35.4	1.806	35.4	1.34642	35.4	2.32532	35.4	1.015
35.5	1.796	35.5	1.34442	35.5	2.34232	35.5	1.01
35.6	1.806	35.6	1.35042	35.6	2.33532	35.6	1.017
35.7	1.815	35.7	1.33442	35.7	2.33232	35.7	1.015
35.8	1.796	35.8	1.33942	35.8	2.33432	35.8	1.014
35.9	1.801	35.9	1.33142	35.9	2.33632	35.9	1.02
36	1.811	36	1.35142	36	2.33732	36	1.01
36.1	1.819	36.1	1.33742	36.1	2.32832	36.1	1.019
36.2	1.795	36.2	1.33942	36.2	2.32832	36.2	1.022
36.3	1.798	36.3	1.34242	36.3	2.33132	36.3	1.009
36.4	1.809	36.4	1.32942	36.4	2.32832	36.4	1.021
36.5	1.802	36.5	1.33442	36.5	2.33032	36.5	1.013
36.6	1.79	36.6	1.33842	36.6	2.33432	36.6	1.02
36.7	1.803	36.7	1.33242	36.7	2.34432	36.7	1.011
36.8	1.799	36.8	1.33142	36.8	2.33432	36.8	1.016
36.9	1.802	36.9	1.34242	36.9	2.33032	36.9	1.015
37	1.786	37	1.33242	37	2.33432	37	1.01
37.1	1.798	37.1	1.34142	37.1	2.33632	37.1	1.018
37.2	1.792	37.2	1.34642	37.2	2.31832	37.2	1.019
37.3	1.811	37.3	1.33042	37.3	2.31632	37.3	1.012
37.4	1.82	37.4	1.33642	37.4	2.32832	37.4	1.011
37.5	1.8	37.5	1.33342	37.5	2.33132	37.5	1.006
37.6	1.806	37.6	1.32242	37.6	2.32932	37.6	1.008
37.7	1.804	37.7	1.32742	37.7	2.33532	37.7	1.018
37.8	1.788	37.8	1.32842	37.8	2.32832	37.8	1.009
37.9	1.787	37.9	1.32442	37.9	2.33332	37.9	1.006
38	1.8	38	1.32842	38	2.32732	38	1.006
38.1	1.786	38.1	1.33042	38.1	2.31832	38.1	1.008
38.2	1.807	38.2	1.34142	38.2	2.32332	38.2	1.004
38.3	1.797	38.3	1.32842	38.3	2.31332	38.3	1.011
38.4	1.75	38.4	1.33642	38.4	2.31832	38.4	1.009
38.5	0.904	38.5	1.33842	38.5	2.32032	38.5	1.008
38.6	0.6195	38.6	1.26742	38.6	2.33132	38.6	0.8122
38.7	0.5171	38.7	0.54622	38.7	1.54132	38.7	0.3728
38.8	0.4673	38.8	0.39952	38.8	0.57732	38.8	0.2919
38.9	0.4367	38.9	0.34712	38.9	0.45902	38.9	0.2689
39	0.4076	39	0.31762	39	0.39202	39	0.2428
39.1	0.3865	39.1	0.29842	39.1	0.35532	39.1	0.2293
39.2	0.3712	39.2	0.28002	39.2	0.33262	39.2	0.2202
39.3	0.3618	39.3	0.27182	39.3	0.31492	39.3	0.2114
39.4	0.352	39.4	0.26162	39.4	0.29592	39.4	0.2073
39.5	0.3459	39.5	0.25702	39.5	0.28502	39.5	0.2012
39.6	0.3354	39.6	0.24662	39.6	0.27212	39.6	0.1984
39.7	0.3317	39.7	0.24712	39.7	0.26572	39.7	0.1946
39.8	0.3254	39.8	0.23782	39.8	0.25882	39.8	0.1891
39.9	0.3236	39.9	0.23702	39.9	0.25122	39.9	0.1872
40	0.3184	40	0.23332	40	0.24712	40	0.1864
40.1	0.3115	40.1	0.22812	40.1	0.23992	40.1	0.1824
40.2	0.3118	40.2	0.23322	40.2	0.23932	40.2	0.1799
40.3	0.3082	40.3	0.22482	40.3	0.23172	40.3	0.1787
40.4	0.3059	40.4	0.22832	40.4	0.22722	40.4	0.1769
40.5	0.2997	40.5	0.22022	40.5	0.22302	40.5	0.1744
40.6	0.3024	40.6	0.22362	40.6	0.22352	40.6	0.1737
40.7	0.3002	40.7	0.21992	40.7	0.21942	40.7	0.1718
40.8	0.2964	40.8	0.21872	40.8	0.21292	40.8	0.1712
40.9	0.2946	40.9	0.22252	40.9	0.21362	40.9	0.1691
41	0.298	41	0.21702	41	0.21072	41	0.1673
41.1	0.2917	41.1	0.21562	41.1	0.20782	41.1	0.1674
41.2	0.2916	41.2	0.21852	41.2	0.20462	41.2	0.1658
41.3	0.2921	41.3	0.21782	41.3	0.19892	41.3	0.164
41.4	0.2874	41.4	0.21522	41.4	0.19832	41.4	0.1651
41.5	0.2889	41.5	0.21042	41.5	0.19722	41.5	0.1625
41.6	0.2883	41.6	0.21282	41.6	0.19592	41.6	0.1616
41.7	0.2858	41.7	0.21052	41.7	0.18752	41.7	0.1617
41.8	0.2859	41.8	0.21082	41.8	0.19152	41.8	0.161
41.9	0.2839	41.9	0.21082	41.9	0.18762	41.9	0.1599
42	0.2842	42	0.20742	42	0.18572	42	0.158
42.1	0.2797	42.1	0.20742	42.1	0.18652	42.1	0.1582
42.2	0.2824	42.2	0.21292	42.2	0.18162	42.2	0.1586
42.3	0.2798	42.3	0.20582	42.3	0.18322	42.3	0.1554
42.4	0.2814	42.4	0.20872	42.4	0.18272	42.4	0.1572
42.5	0.28	42.5	0.20852	42.5	0.17952	42.5	0.1552
42.6	0.2818	42.6	0.20642	42.6	0.17892	42.6	0.1543
42.7	0.2782	42.7	0.20712	42.7	0.17782	42.7	0.1546
42.8	0.2798	42.8	0.20422	42.8	0.17262	42.8	0.1538
42.9	0.2759	42.9	0.20342	42.9	0.17282	42.9	0.1529
43	0.2761	43	0.20472	43	0.17422	43	0.1513
43.1	0.2774	43.1	0.20182	43.1	0.17122	43.1	0.1517
43.2	0.2756	43.2	0.20472	43.2	0.16712	43.2	0.151
43.3	0.2781	43.3	0.20212	43.3	0.16902	43.3	0.1505
43.4	0.2761	43.4	0.20082	43.4	0.16962	43.4	0.1498
43.5	0.2754	43.5	0.20352	43.5	0.17202	43.5	0.15
43.6	0.2732	43.6	0.20322	43.6	0.16372	43.6	0.1484
43.7	0.2772	43.7	0.19962	43.7	0.16502	43.7	0.15
43.8	0.2742	43.8	0.20022	43.8	0.16362	43.8	0.1495
43.9	0.2772	43.9	0.19972	43.9	0.16452	43.9	0.1478
44	0.2724	44	0.20152	44	0.16202	44	0.1485
44.1	0.2713	44.1	0.20132	44.1	0.16022	44.1	0.1474
44.2	0.2755	44.2	0.19962	44.2	0.15912	44.2	0.146
44.3	0.2741	44.3	0.19712	44.3	0.16462	44.3	0.1479
44.4	0.2733	44.4	0.20112	44.4	0.15882	44.4	0.1468
44.5	0.2746	44.5	0.19812	44.5	0.15932	44.5	0.1446
44.6	0.2722	44.6	0.19672	44.6	0.15982	44.6	0.1466
44.7	0.2731	44.7	0.19952	44.7	0.15542	44.7	0.1459
44.8	0.2742	44.8	0.19762	44.8	0.15642	44.8	0.1464
44.9	0.2754	44.9	0.19912	44.9	0.15592	44.9	0.1458
45	0.272	45	0.19582	45	0.15272	45	0.1451
45.1	0.2735	45.1	0.19592	45.1	0.15332	45.1	0.1451
45.2	0.2737	45.2	0.19722	45.2	0.15612	45.2	0.1451
45.3	0.2707	45.3	0.19412	45.3	0.15042	45.3	0.1444
45.4	0.273	45.4	0.19462	45.4	0.15332	45.4	0.144
45.5	0.2717	45.5	0.19582	45.5	0.15212	45.5	0.1429
45.6	0.2735	45.6	0.19362	45.6	0.15112	45.6	0.144
45.7	0.2703	45.7	0.19292	45.7	0.15352	45.7	0.1439
45.8	0.2717	45.8	0.19442	45.8	0.14892	45.8	0.1426
45.9	0.2705	45.9	0.19242	45.9	0.15002	45.9	0.1435
46	0.268	46	0.19252	46	0.14772	46	0.1452
46.1	0.2732	46.1	0.19242	46.1	0.15042	46.1	0.1433
46.2	0.2674	46.2	0.19152	46.2	0.14712	46.2	0.1437
46.3	0.2716	46.3	0.19452	46.3	0.15022	46.3	0.1423
46.4	0.2705	46.4	0.19112	46.4	0.14692	46.4	0.1418
46.5	0.2686	46.5	0.19282	46.5	0.14872	46.5	0.1437
46.6	0.2711	46.6	0.18752	46.6	0.14782	46.6	0.1428
46.7	0.2699	46.7	0.19132	46.7	0.14712	46.7	0.1437
46.8	0.2676	46.8	0.18762	46.8	0.14522	46.8	0.1424
46.9	0.2717	46.9	0.19172	46.9	0.14602	46.9	0.1436
47	0.2693	47	0.19072	47	0.14452	47	0.1432
47.1	0.268	47.1	0.19262	47.1	0.14782	47.1	0.1432
47.2	0.2666	47.2	0.18822	47.2	0.14252	47.2	0.1418
47.3	0.2684	47.3	0.18762	47.3	0.14102	47.3	0.1438
47.4	0.2678	47.4	0.18862	47.4	0.14512	47.4	0.1436
47.5	0.2679	47.5	0.18882	47.5	0.14142	47.5	0.1418
47.6	0.2702	47.6	0.18272	47.6	0.14212	47.6	0.1435
47.7	0.2674	47.7	0.18952	47.7	0.14412	47.7	0.1434
47.8	0.2666	47.8	0.18732	47.8	0.14332	47.8	0.1419
47.9	0.267	47.9	0.18802	47.9	0.14152	47.9	0.1443
48	0.2662	48	0.18352	48	0.14052	48	0.1441
48.1	0.2664	48.1	0.18402	48.1	0.13902	48.1	0.1428
48.2	0.2631	48.2	0.18152	48.2	0.14192	48.2	0.1442
48.3	0.2698	48.3	0.18532	48.3	0.13842	48.3	0.1434
48.4	0.2685	48.4	0.18742	48.4	0.13602	48.4	0.1425
48.5	0.2633	48.5	0.18272	48.5	0.13992	48.5	0.1432
48.6	0.2673	48.6	0.18722	48.6	0.13992	48.6	0.1444
48.7	0.2679	48.7	0.18812	48.7	0.13952	48.7	0.1448
48.8	0.2636	48.8	0.18152	48.8	0.13552	48.8	0.1428
48.9	0.2636	48.9	0.18662	48.9	0.14022	48.9	0.1444
49	0.2642	49	0.18082	49	0.13832	49	0.1445
49.1	0.2658	49.1	0.18222	49.1	0.14032	49.1	0.1458
49.2	0.2662	49.2	0.18042	49.2	0.13722	49.2	0.1444
49.3	0.266	49.3	0.18322	49.3	0.13062	49.3	0.145
49.4	0.2647	49.4	0.18122	49.4	0.13902	49.4	0.1446
49.5	0.2594	49.5	0.17972	49.5	0.13862	49.5	0.1432
49.6	0.2595	49.6	0.18072	49.6	0.14002	49.6	0.1457
49.7	0.2662	49.7	0.18062	49.7	0.13832	49.7	0.1462
49.8	0.2605	49.8	0.18122	49.8	0.13572	49.8	0.1461
49.9	0.257	49.9	0.18362	49.9	0.13322	49.9	0.1457
50	0.265	50	0.17582	50	0.13352	50	0.1452
50.1	0.2614	50.1	0.17932	50.1	0.13442	50.1	0.1469
50.2	0.2631	50.2	0.17952	50.2	0.13432	50.2	0.1458
50.3	0.2601	50.3	0.17542	50.3	0.13442	50.3	0.1471
50.4	0.2602	50.4	0.18072	50.4	0.13432	50.4	0.1457
50.5	0.2611	50.5	0.17692	50.5	0.13162	50.5	0.1471
50.6	0.2571	50.6	0.17832	50.6	0.13502	50.6	0.1471
50.7	0.2605	50.7	0.17732	50.7	0.13652	50.7	0.1479
50.8	0.2555	50.8	0.17692	50.8	0.13082	50.8	0.1456
50.9	0.2569	50.9	0.17592	50.9	0.13322	50.9	0.1482
51	0.2597	51	0.17682	51	0.13552	51	0.1469
51.1	0.2577	51.1	0.17732	51.1	0.13372	51.1	0.1487
51.2	0.2611	51.2	0.16982	51.2	0.13222	51.2	0.1481
51.3	0.2541	51.3	0.17732	51.3	0.13212	51.3	0.1481
51.4	0.2538	51.4	0.17512	51.4	0.12992	51.4	0.1472
51.5	0.2599	51.5	0.17572	51.5	0.13012	51.5	0.1497
51.6	0.259	51.6	0.17342	51.6	0.13062	51.6	0.148
51.7	0.2543	51.7	0.17382	51.7	0.13202	51.7	0.1483
51.8	0.2569	51.8	0.17192	51.8	0.12812	51.8	0.1493
51.9	0.2542	51.9	0.16902	51.9	0.13172	51.9	0.1485
52	0.2558	52	0.17532	52	0.13122	52	0.149
52.1	0.255	52.1	0.16952	52.1	0.13082	52.1	0.1481
52.2	0.2517	52.2	0.16952	52.2	0.13172	52.2	0.1497
52.3	0.2489	52.3	0.17362	52.3	0.12902	52.3	0.1496
52.4	0.253	52.4	0.17322	52.4	0.12592	52.4	0.1494
52.5	0.2559	52.5	0.16722	52.5	0.12652	52.5	0.1487
52.6	0.2522	52.6	0.17332	52.6	0.13392	52.6	0.1499
52.7	0.2517	52.7	0.16592	52.7	0.12662	52.7	0.1505
52.8	0.2507	52.8	0.16342	52.8	0.12922	52.8	0.15
52.9	0.2519	52.9	0.17232	52.9	0.12692	52.9	0.1502
53	0.2487	53	0.16622	53	0.12732	53	0.1497
53.1	0.2491	53.1	0.16812	53.1	0.12792	53.1	0.1495
53.2	0.2501	53.2	0.16882	53.2	0.12532	53.2	0.1489
53.3	0.2457	53.3	0.17002	53.3	0.13042	53.3	0.1502
53.4	0.2512	53.4	0.16532	53.4	0.12742	53.4	0.1492
53.5	0.2476	53.5	0.16432	53.5	0.12402	53.5	0.1504
53.6	0.2499	53.6	0.16362	53.6	0.12562	53.6	0.1494
53.7	0.2492	53.7	0.16662	53.7	0.12482	53.7	0.1469
53.8	0.2481	53.8	0.16362	53.8	0.12592	53.8	0.1508
53.9	0.2441	53.9	0.16722	53.9	0.12622	53.9	0.1486
54	0.2471	54	0.16452	54	0.12422	54	0.1498
54.1	0.2472	54.1	0.16222	54.1	0.12272	54.1	0.1487
54.2	0.2462	54.2	0.16162	54.2	0.12122	54.2	0.1484
54.3	0.2463	54.3	0.16372	54.3	0.12462	54.3	0.1489
54.4	0.2445	54.4	0.15962	54.4	0.12542	54.4	0.148
54.5	0.245	54.5	0.16202	54.5	0.12192	54.5	0.1475
54.6	0.2437	54.6	0.16192	54.6	0.12412	54.6	0.1483
54.7	0.2439	54.7	0.15942	54.7	0.12182	54.7	0.1478
54.8	0.2391	54.8	0.16202	54.8	0.11822	54.8	0.147
54.9	0.2443	54.9	0.16052	54.9	0.11982	54.9	0.147
55	0.2411	55	0.15822	55	0.12112	55	0.1473
55.1	0.2407	55.1	0.15662	55.1	0.12082	55.1	0.1446
55.2	0.2417	55.2	0.15692	55.2	0.11962	55.2	0.1471
55.3	0.241	55.3	0.15782	55.3	0.11882	55.3	0.1449
55.4	0.2406	55.4	0.15742	55.4	0.11832	55.4	0.1449
55.5	0.239	55.5	0.15122	55.5	0.11982	55.5	0.1439
55.6	0.2412	55.6	0.15792	55.6	0.11892	55.6	0.145
55.7	0.2371	55.7	0.15782	55.7	0.11472	55.7	0.1445
55.8	0.2401	55.8	0.15522	55.8	0.11862	55.8	0.1431
55.9	0.2357	55.9	0.15222	55.9	0.11732	55.9	0.1417
56	0.2367	56	0.15492	56	0.11762	56	0.1435
56.1	0.2414	56.1	0.15342	56.1	0.11282	56.1	0.1431
56.2	0.2353	56.2	0.14932	56.2	0.11742	56.2	0.1411
56.3	0.2354	56.3	0.15242	56.3	0.11402	56.3	0.1414
56.4	0.235	56.4	0.15352	56.4	0.11432	56.4	0.1404
56.5	0.2365	56.5	0.15242	56.5	0.11282	56.5	0.14
56.6	0.2329	56.6	0.15182	56.6	0.11012	56.6	0.1393
56.7	0.2332	56.7	0.14732	56.7	0.11412	56.7	0.14
56.8	0.2316	56.8	0.15162	56.8	0.11362	56.8	0.1371
56.9	0.234	56.9	0.14492	56.9	0.11012	56.9	0.1379
57	0.2325	57	0.15032	57	0.11352	57	0.1387
57.1	0.2333	57.1	0.14822	57.1	0.10812	57.1	0.1362
57.2	0.2325	57.2	0.14652	57.2	0.10802	57.2	0.136
57.3	0.2291	57.3	0.14412	57.3	0.10942	57.3	0.1365
57.4	0.231	57.4	0.14712	57.4	0.11382	57.4	0.1352
57.5	0.2308	57.5	0.14572	57.5	0.10852	57.5	0.1341
57.6	0.2306	57.6	0.14592	57.6	0.10932	57.6	0.1337
57.7	0.2301	57.7	0.14372	57.7	0.10552	57.7	0.1329
57.8	0.2323	57.8	0.14382	57.8	0.10442	57.8	0.1324
57.9	0.2288	57.9	0.14322	57.9	0.10642	57.9	0.1317
58	0.228	58	0.14422	58	0.10252	58	0.1314
58.1	0.228	58.1	0.14342	58.1	0.10662	58.1	0.1315
58.2	0.2253	58.2	0.14182	58.2	0.10902	58.2	0.1303
58.3	0.2294	58.3	0.14132	58.3	0.10092	58.3	0.1286
58.4	0.2259	58.4	0.13662	58.4	0.10492	58.4	0.1281
58.5	0.2284	58.5	0.14462	58.5	0.09952	58.5	0.165
58.6	0.2215	58.6	0.14042	58.6	0.13902	58.6	0.7764
58.7	0.436	58.7	0.46442	58.7	1.79832	58.7	0.8669
58.8	1.24	58.8	1.06842	58.8	2.14632	58.8	0.9002
58.9	1.465	58.9	1.17242	58.9	2.25632	58.9	0.9247
59	1.562	59	1.22242	59	2.30432	59	0.9331
59.1	1.612	59.1	1.24642	59.1	2.33532	59.1	0.9498
59.2	1.654	59.2	1.27042	59.2	2.34932	59.2	0.9526
59.3	1.697	59.3	1.28242	59.3	2.36932	59.3	0.9596
59.4	1.698	59.4	1.30042	59.4	2.38832	59.4	0.9673
59.5	1.721	59.5	1.29342	59.5	2.38832	59.5	0.9756
59.6	1.73	59.6	1.29642	59.6	2.38632	59.6	0.9768
59.7	1.753	59.7	1.30042	59.7	2.39132	59.7	0.9743
59.8	1.754	59.8	1.31742	59.8	2.39132	59.8	0.9782
59.9	1.766	59.9	1.30042	59.9	2.39332	59.9	0.9761
60	1.772	60	1.30542	60	2.40932	60	0.991
60.1	1.783	60.1	1.31342	60.1	2.40332	60.1	0.9782
60.2	1.769	60.2	1.30742	60.2	2.39432	60.2	0.9825
60.3	1.78	60.3	1.31742	60.3	2.39332	60.3	0.984
60.4	1.78	60.4	1.31442	60.4	2.39632	60.4	0.9826
60.5	1.796	60.5	1.32442	60.5	2.39432	60.5	0.9789
60.6	1.789	60.6	1.31342	60.6	2.38832	60.6	0.9722
60.7	1.785	60.7	1.30542	60.7	2.38732	60.7	0.9838
60.8	1.78	60.8	1.31742	60.8	2.37432	60.8	0.9843
60.9	1.795	60.9	1.30542	60.9	2.38332	60.9	0.9774
61	1.798	61	1.30342	61	2.39532	61	0.9845
61.1	1.794	61.1	1.32142	61.1	2.39132	61.1	0.9913
61.2	1.802	61.2	1.31042	61.2	2.37232	61.2	0.9918
61.3	1.795	61.3	1.29942	61.3	2.37632	61.3	0.9788
61.4	1.791	61.4	1.31142	61.4	2.37732	61.4	0.9898
61.5	1.795	61.5	1.31242	61.5	2.38832	61.5	0.9852
61.6	1.788	61.6	1.31442	61.6	2.38832	61.6	0.9774
61.7	1.796	61.7	1.31242	61.7	2.36632	61.7	0.9823
61.8	1.785	61.8	1.32342	61.8	2.36532	61.8	0.982
61.9	1.787	61.9	1.31742	61.9	2.37132	61.9	0.9748
62	1.805	62	1.31842	62	2.38132	62	0.9795
62.1	1.797	62.1	1.31742	62.1	2.36532	62.1	0.9841
62.2	1.809	62.2	1.31342	62.2	2.37032	62.2	0.9759
62.3	1.802	62.3	1.30742	62.3	2.35732	62.3	0.9797
62.4	1.794	62.4	1.30542	62.4	2.35532	62.4	0.9806
62.5	1.787	62.5	1.31642	62.5	2.36832	62.5	0.9784
62.6	1.798	62.6	1.31542	62.6	2.36532	62.6	0.977
62.7	1.791	62.7	1.30442	62.7	2.36232	62.7	0.982
62.8	1.787	62.8	1.31542	62.8	2.36932	62.8	0.976
62.9	1.793	62.9	1.31142	62.9	2.35832	62.9	0.9718
63	1.8	63	1.30542	63	2.35432	63	0.9709
63.1	1.782	63.1	1.30242	63.1	2.35332	63.1	0.9693
63.2	1.796	63.2	1.31342	63.2	2.35732	63.2	0.9807
63.3	1.801	63.3	1.30842	63.3	2.36532	63.3	0.9685
63.4	1.79	63.4	1.30642	63.4	2.34632	63.4	0.9739
63.5	1.791	63.5	1.31042	63.5	2.34232	63.5	0.9713
63.6	1.786	63.6	1.30942	63.6	2.35932	63.6	0.9704
63.7	1.786	63.7	1.30942	63.7	2.36632	63.7	0.9615
63.8	1.787	63.8	1.30542	63.8	2.36332	63.8	0.969
63.9	1.791	63.9	1.30442	63.9	2.35932	63.9	0.9702
64	1.801	64	1.31242	64	2.35532	64	0.9732
64.1	1.795	64.1	1.29542	64.1	2.35632	64.1	0.9715
64.2	1.801	64.2	1.30142	64.2	2.35332	64.2	0.9836
64.3	1.788	64.3	1.30442	64.3	2.34232	64.3	0.9709
64.4	1.79	64.4	1.29442	64.4	2.33932	64.4	0.9649
64.5	1.791	64.5	1.29542	64.5	2.35432	64.5	0.9621
64.6	1.78	64.6	1.29742	64.6	2.34732	64.6	0.971
64.7	1.781	64.7	1.29342	64.7	2.34132	64.7	0.9636
64.8	1.777	64.8	1.30242	64.8	2.33732	64.8	0.963
64.9	1.771	64.9	1.29242	64.9	2.33632	64.9	0.9672
65	1.782	65	1.30642	65	2.34032	65	0.9648
65.1	1.786	65.1	1.30542	65.1	2.34032	65.1	0.9629
65.2	1.782	65.2	1.28942	65.2	2.34032	65.2	0.9661
65.3	1.808	65.3	1.30942	65.3	2.33532	65.3	0.9661
65.4	1.796	65.4	1.31242	65.4	2.32832	65.4	0.9633
65.5	1.791	65.5	1.29942	65.5	2.33332	65.5	0.9669
65.6	1.791	65.6	1.30242	65.6	2.33532	65.6	0.9645
65.7	1.788	65.7	1.31142	65.7	2.32932	65.7	0.9592
65.8	1.776	65.8	1.29642	65.8	2.32532	65.8	0.9625
65.9	1.781	65.9	1.29342	65.9	2.33832	65.9	0.9638
66	1.782	66	1.30042	66	2.31732	66	0.9618
66.1	1.776	66.1	1.30342	66.1	2.32432	66.1	0.9579
66.2	1.777	66.2	1.30342	66.2	2.33132	66.2	0.9577
66.3	1.772	66.3	1.30542	66.3	2.33432	66.3	0.9597
66.4	1.781	66.4	1.29742	66.4	2.34432	66.4	0.9552
66.5	1.785	66.5	1.31142	66.5	2.32532	66.5	0.9619
66.6	1.781	66.6	1.29542	66.6	2.33132	66.6	0.9572
66.7	1.779	66.7	1.29942	66.7	2.33532	66.7	0.9593
66.8	1.764	66.8	1.29842	66.8	2.32632	66.8	0.9631
66.9	1.772	66.9	1.29442	66.9	2.32632	66.9	0.9662
67	1.787	67	1.29942	67	2.34432	67	0.9592
67.1	1.795	67.1	1.29942	67.1	2.32532	67.1	0.9618
67.2	1.786	67.2	1.29942	67.2	2.32632	67.2	0.9657
67.3	1.788	67.3	1.29542	67.3	2.32232	67.3	0.96
67.4	1.782	67.4	1.29942	67.4	2.31932	67.4	0.9652
67.5	1.783	67.5	1.30442	67.5	2.31632	67.5	0.9668
67.6	1.792	67.6	1.29842	67.6	2.31332	67.6	0.9604
67.7	1.778	67.7	1.28242	67.7	2.31932	67.7	0.9565
67.8	1.77	67.8	1.30442	67.8	2.31532	67.8	0.9594
67.9	1.793	67.9	1.30542	67.9	2.33332	67.9	0.9528
68	1.781	68	1.30342	68	2.32732	68	0.9608
68.1	1.785	68.1	1.28842	68.1	2.32832	68.1	0.9531
68.2	1.773	68.2	1.30142	68.2	2.33032	68.2	0.9578
68.3	1.776	68.3	1.29742	68.3	2.31832	68.3	0.9603
68.4	1.776	68.4	1.29642	68.4	2.30932	68.4	0.9627
68.5	1.774	68.5	1.31142	68.5	2.30232	68.5	0.9536
68.6	1.768	68.6	1.29842	68.6	2.30632	68.6	0.9509
68.7	1.773	68.7	1.30642	68.7	2.30132	68.7	0.9588
68.8	1.77	68.8	1.31042	68.8	2.29832	68.8	0.953
68.9	1.772	68.9	1.30042	68.9	2.30132	68.9	0.9664
69	1.782	69	1.30042	69	2.30032	69	0.957
69.1	1.776	69.1	1.29742	69.1	2.31732	69.1	0.9538
69.2	1.763	69.2	1.29042	69.2	2.32232	69.2	0.9593
69.3	1.78	69.3	1.30042	69.3	2.31232	69.3	0.9683
69.4	1.767	69.4	1.30242	69.4	2.31132	69.4	0.9572
69.5	1.782	69.5	1.30442	69.5	2.30232	69.5	0.9541
69.6	1.789	69.6	1.30442	69.6	2.30032	69.6	0.9559
69.7	1.786	69.7	1.30342	69.7	2.30432	69.7	0.9605
69.8	1.776	69.8	1.29142	69.8	2.30732	69.8	0.9564
69.9	1.775	69.9	1.30442	69.9	2.30932	69.9	0.9618
70	1.774	70	1.29842	70	2.31532	70	0.946
70.1	1.771	70.1	1.30242	70.1	2.31432	70.1	0.9594
70.2	1.765	70.2	1.30542	70.2	2.30332	70.2	0.951
70.3	1.766	70.3	1.30142	70.3	2.30432	70.3	0.9537
70.4	1.771	70.4	1.30242	70.4	2.30232	70.4	0.9503
70.5	1.768	70.5	1.31342	70.5	2.30632	70.5	0.9556
70.6	1.776	70.6	1.30642	70.6	2.30732	70.6	0.9563
70.7	1.77	70.7	1.30842	70.7	2.28932	70.7	0.9471
70.8	1.768	70.8	1.31242	70.8	2.29832	70.8	0.9588
70.9	1.767	70.9	1.29442	70.9	2.29932	70.9	0.9582
71	1.778	71	1.31242	71	2.30032	71	0.957
71.1	1.775	71.1	1.30642	71.1	2.29832	71.1	0.9642
71.2	1.762	71.2	1.30742	71.2	2.28632	71.2	0.9546
71.3	1.763	71.3	1.30242	71.3	2.30032	71.3	0.9608
71.4	1.772	71.4	1.30842	71.4	2.30132	71.4	0.9615
71.5	1.774	71.5	1.30342	71.5	2.30432	71.5	0.9538
71.6	1.775	71.6	1.30742	71.6	2.29932	71.6	0.9523
71.7	1.772	71.7	1.31042	71.7	2.30132	71.7	0.9531
71.8	1.774	71.8	1.32242	71.8	2.30232	71.8	0.9664
71.9	1.754	71.9	1.31542	71.9	2.30732	71.9	0.9517
72	1.766	72	1.31142	72	2.31032	72	0.9591
72.1	1.774	72.1	1.32842	72.1	2.29332	72.1	0.9585
72.2	1.776	72.2	1.31142	72.2	2.28832	72.2	0.9654
72.3	1.764	72.3	1.31842	72.3	2.30032	72.3	0.9567
72.4	1.771	72.4	1.30942	72.4	2.30232	72.4	0.9522
72.5	1.745	72.5	1.30842	72.5	2.30032	72.5	0.9695
72.6	1.771	72.6	1.31542	72.6	2.28932	72.6	0.9605
72.7	1.775	72.7	1.30942	72.7	2.29632	72.7	0.9622
72.8	1.767	72.8	1.31642	72.8	2.28932	72.8	0.9638
72.9	1.77	72.9	1.31842	72.9	2.28832	72.9	0.9712
73	1.766	73	1.32942	73	2.28032	73	0.9709
73.1	1.769	73.1	1.32442	73.1	2.28932	73.1	0.958
73.2	1.768	73.2	1.32342	73.2	2.29632	73.2	0.9641
73.3	1.758	73.3	1.31442	73.3	2.29732	73.3	0.965
73.4	1.763	73.4	1.32942	73.4	2.29932	73.4	0.9716
73.5	1.756	73.5	1.32742	73.5	2.29032	73.5	0.9611
73.6	1.754	73.6	1.31542	73.6	2.28732	73.6	0.9662
73.7	1.769	73.7	1.32442	73.7	2.28832	73.7	0.9668
73.8	1.778	73.8	1.32542	73.8	2.28432	73.8	0.9696
73.9	1.756	73.9	1.31842	73.9	2.28632	73.9	0.9741
74	1.748	74	1.31942	74	2.27532	74	0.9718
74.1	1.763	74.1	1.32942	74.1	2.28332	74.1	0.9709
74.2	1.753	74.2	1.32242	74.2	2.29132	74.2	0.9702
74.3	1.75	74.3	1.34042	74.3	2.28332	74.3	0.9663
74.4	1.756	74.4	1.32542	74.4	2.27932	74.4	0.9708
74.5	1.768	74.5	1.32342	74.5	2.27832	74.5	0.9672
74.6	1.764	74.6	1.32642	74.6	2.28832	74.6	0.9775
74.7	1.757	74.7	1.31742	74.7	2.30532	74.7	0.9753
74.8	1.762	74.8	1.32542	74.8	2.29832	74.8	0.9645
74.9	1.748	74.9	1.32842	74.9	2.29132	74.9	0.9709
75	1.756	75	1.33542	75	2.28832	75	0.9658
75.1	1.766	75.1	1.33242	75.1	2.27532	75.1	0.9774
75.2	1.766	75.2	1.33942	75.2	2.28632	75.2	0.975
75.3	1.766	75.3	1.33242	75.3	2.28032	75.3	0.9704
75.4	1.763	75.4	1.33142	75.4	2.28432	75.4	0.9759
75.5	1.751	75.5	1.33542	75.5	2.27232	75.5	0.9772
75.6	1.747	75.6	1.33142	75.6	2.27932	75.6	0.9773
75.7	1.763	75.7	1.33142	75.7	2.28032	75.7	0.9772
75.8	1.745	75.8	1.33442	75.8	2.29232	75.8	0.9776
75.9	1.75	75.9	1.33442	75.9	2.30032	75.9	0.9753
76	1.757	76	1.34442	76	2.27832	76	0.9836
76.1	1.754	76.1	1.33242	76.1	2.28032	76.1	0.9806
76.2	1.759	76.2	1.33242	76.2	2.27232	76.2	0.9837
76.3	1.738	76.3	1.34142	76.3	2.28032	76.3	0.9805
76.4	1.752	76.4	1.33542	76.4	2.29432	76.4	0.9834
76.5	1.739	76.5	1.34642	76.5	2.29732	76.5	0.9787
76.6	1.746	76.6	1.34242	76.6	2.29232	76.6	0.9828
76.7	1.75	76.7	1.34542	76.7	2.29132	76.7	0.981
76.8	1.741	76.8	1.34442	76.8	2.28532	76.8	0.9888
76.9	1.743	76.9	1.33342	76.9	2.29232	76.9	0.9864
77	1.75	77	1.34442	77	2.29132	77	0.9935
77.1	1.743	77.1	1.34942	77.1	2.27632	77.1	0.9893
77.2	1.746	77.2	1.33342	77.2	2.28732	77.2	0.9836
77.3	1.744	77.3	1.34442	77.3	2.28732	77.3	0.9854
77.4	1.738	77.4	1.34342	77.4	2.28332	77.4	0.9861
77.5	1.741	77.5	1.34442	77.5	2.29332	77.5	0.9863
77.6	1.746	77.6	1.35042	77.6	2.29232	77.6	0.9966
77.7	1.739	77.7	1.34242	77.7	2.28732	77.7	0.9897
77.8	1.747	77.8	1.34142	77.8	2.28332	77.8	0.9903
77.9	1.732	77.9	1.34342	77.9	2.29532	77.9	0.9892
78	1.728	78	1.34642	78	2.29132	78	0.9878
78.1	1.742	78.1	1.35142	78.1	2.28432	78.1	0.9892
78.2	1.733	78.2	1.33742	78.2	2.28132	78.2	0.9879
78.3	1.736	78.3	0.75262	78.3	1.65732	78.3	0.9844
78.4	1.741	78.4	0.43122	78.4	0.54192	78.4	0.936
78.5	1.737	78.5	0.36342	78.5	0.42312	78.5	0.416
78.6	1.746	78.6	0.32742	78.6	0.36682	78.6	0.3006
78.7	1.571	78.7	0.29992	78.7	0.33102	78.7	0.2622
78.8	0.774	78.8	0.28822	78.8	0.31192	78.8	0.2412
78.9	0.592	78.9	0.27162	78.9	0.29382	78.9	0.2282
79	0.4881	79	0.26492	79	0.27882	79	0.2193
79.1	0.4412	79.1	0.25712	79.1	0.26822	79.1	0.2131
79.2	0.4094	79.2	0.25132	79.2	0.25812	79.2	0.206
79.3	0.3835	79.3	0.24802	79.3	0.24932	79.3	0.2018
79.4	0.3643	79.4	0.24312	79.4	0.24242	79.4	0.1993
79.5	0.3514	79.5	0.23782	79.5	0.23712	79.5	0.1954
79.6	0.3382	79.6	0.23352	79.6	0.23422	79.6	0.1929
79.7	0.3291	79.7	0.23412	79.7	0.22782	79.7	0.1913
79.8	0.3201	79.8	0.23132	79.8	0.22302	79.8	0.1881
79.9	0.3157	79.9	0.23352	79.9	0.21962	79.9	0.186
80	0.3057	80	0.22772	80	0.21122	80	0.1864
80.1	0.3029	80.1	0.22862	80.1	0.21262	80.1	0.1843
80.2	0.2956	80.2	0.22342	80.2	0.20592	80.2	0.1828
80.3	0.2874	80.3	0.22482	80.3	0.20522	80.3	0.1815
80.4	0.2851	80.4	0.22592	80.4	0.20362	80.4	0.1808
80.5	0.2836	80.5	0.21532	80.5	0.19442	80.5	0.1785
80.6	0.2777	80.6	0.22262	80.6	0.19982	80.6	0.1789
80.7	0.277	80.7	0.21972	80.7	0.19462	80.7	0.1779
80.8	0.2745	80.8	0.21722	80.8	0.18792	80.8	0.1761
80.9	0.2677	80.9	0.20702	80.9	0.18842	80.9	0.1755
81	0.2648	81	0.22042	81	0.18842	81	0.1772
81.1	0.2644	81.1	0.21452	81.1	0.18502	81.1	0.176
81.2	0.2591	81.2	0.21472	81.2	0.18052	81.2	0.1746
81.3	0.2637	81.3	0.21242	81.3	0.18292	81.3	0.1736
81.4	0.2536	81.4	0.20932	81.4	0.18252	81.4	0.1734
81.5	0.2551	81.5	0.21292	81.5	0.17482	81.5	0.1735
81.6	0.2512	81.6	0.20622	81.6	0.17862	81.6	0.1713
81.7	0.2481	81.7	0.21102	81.7	0.17102	81.7	0.1722
81.8	0.2488	81.8	0.20712	81.8	0.17522	81.8	0.1709
81.9	0.2466	81.9	0.20882	81.9	0.17082	81.9	0.1711
82	0.242	82	0.20792	82	0.17452	82	0.1697
82.1	0.2419	82.1	0.20442	82.1	0.16802	82.1	0.1698
82.2	0.2382	82.2	0.20742	82.2	0.16912	82.2	0.1704
82.3	0.2372	82.3	0.20482	82.3	0.16662	82.3	0.1688
82.4	0.2354	82.4	0.20482	82.4	0.16532	82.4	0.1686
82.5	0.2323	82.5	0.20302	82.5	0.16142	82.5	0.1689
82.6	0.2332	82.6	0.20042	82.6	0.16152	82.6	0.1679
82.7	0.2276	82.7	0.20532	82.7	0.15762	82.7	0.1676
82.8	0.2304	82.8	0.19772	82.8	0.16382	82.8	0.1666
82.9	0.2265	82.9	0.20392	82.9	0.16242	82.9	0.1685
83	0.2274	83	0.20152	83	0.15552	83	0.1659
83.1	0.223	83.1	0.20092	83.1	0.15632	83.1	0.1668
83.2	0.2246	83.2	0.19472	83.2	0.15372	83.2	0.1652
83.3	0.2195	83.3	0.19882	83.3	0.15622	83.3	0.1657
83.4	0.2158	83.4	0.19792	83.4	0.15522	83.4	0.1642
83.5	0.2186	83.5	0.19402	83.5	0.15222	83.5	0.1622
83.6	0.2169	83.6	0.19422	83.6	0.15412	83.6	0.1648
83.7	0.2148	83.7	0.19512	83.7	0.14932	83.7	0.1642
83.8	0.2135	83.8	0.19572	83.8	0.15242	83.8	0.1621
83.9	0.2154	83.9	0.18872	83.9	0.14732	83.9	0.1625
84	0.2107	84	0.19672	84	0.14892	84	0.1622
84.1	0.2102	84.1	0.19102	84.1	0.14912	84.1	0.1616
84.2	0.2097	84.2	0.18822	84.2	0.14622	84.2	0.16
84.3	0.2052	84.3	0.19042	84.3	0.14672	84.3	0.1611
84.4	0.2058	84.4	0.18842	84.4	0.14332	84.4	0.1594
84.5	0.2031	84.5	0.18682	84.5	0.14652	84.5	0.1606
84.6	0.2041	84.6	0.18902	84.6	0.14232	84.6	0.1591
84.7	0.2008	84.7	0.18952	84.7	0.14122	84.7	0.1588
84.8	0.2044	84.8	0.18912	84.8	0.14842	84.8	0.159
84.9	0.1987	84.9	0.18582	84.9	0.14232	84.9	0.1568
85	0.1943	85	0.17962	85	0.14402	85	0.1574
85.1	0.1967	85.1	0.18792	85.1	0.13722	85.1	0.1565
85.2	0.1997	85.2	0.17982	85.2	0.14372	85.2	0.1561
85.3	0.1939	85.3	0.18272	85.3	0.13732	85.3	0.1562
85.4	0.1941	85.4	0.18212	85.4	0.14072	85.4	0.1556
85.5	0.1924	85.5	0.17802	85.5	0.13482	85.5	0.1542
85.6	0.1924	85.6	0.17992	85.6	0.13942	85.6	0.1544
85.7	0.1905	85.7	0.17762	85.7	0.13442	85.7	0.1527
85.8	0.1867	85.8	0.17742	85.8	0.13962	85.8	0.1534
85.9	0.1895	85.9	0.17752	85.9	0.14032	85.9	0.153
86	0.1861	86	0.17372	86	0.13502	86	0.1519
86.1	0.1868	86.1	0.17822	86.1	0.13602	86.1	0.1524
86.2	0.1858	86.2	0.17432	86.2	0.13322	86.2	0.1507
86.3	0.1851	86.3	0.17142	86.3	0.13482	86.3	0.1502
86.4	0.1837	86.4	0.17452	86.4	0.13412	86.4	0.1495
86.5	0.1816	86.5	0.16922	86.5	0.13182	86.5	0.1482
86.6	0.1822	86.6	0.16842	86.6	0.13242	86.6	0.1487
86.7	0.1808	86.7	0.17182	86.7	0.13082	86.7	0.1475
86.8	0.1782	86.8	0.16902	86.8	0.13242	86.8	0.1483
86.9	0.1784	86.9	0.16932	86.9	0.12662	86.9	0.1471
87	0.1799	87	0.16912	87	0.13032	87	0.1449
87.1	0.1762	87.1	0.16572	87.1	0.13152	87.1	0.1466
87.2	0.1763	87.2	0.16642	87.2	0.13122	87.2	0.1461
87.3	0.1753	87.3	0.16582	87.3	0.12582	87.3	0.1432
87.4	0.1741	87.4	0.16112	87.4	0.12812	87.4	0.1436
87.5	0.1732	87.5	0.16432	87.5	0.13322	87.5	0.1444
87.6	0.171	87.6	0.16162	87.6	0.12942	87.6	0.1429
87.7	0.1735	87.7	0.15942	87.7	0.12632	87.7	0.1426
87.8	0.1698	87.8	0.16152	87.8	0.12702	87.8	0.1412
87.9	0.1706	87.9	0.16302	87.9	0.12522	87.9	0.1409
88	0.1685	88	0.15892	88	0.13122	88	0.1408
88.1	0.1707	88.1	0.15752	88.1	0.12452	88.1	0.1398
88.2	0.1701	88.2	0.15482	88.2	0.12612	88.2	0.139
88.3	0.1638	88.3	0.15592	88.3	0.12462	88.3	0.1382
88.4	0.1692	88.4	0.15342	88.4	0.12392	88.4	0.1365
88.5	0.1628	88.5	0.15682	88.5	0.12382	88.5	0.1363
88.6	0.1636	88.6	0.15222	88.6	0.12412	88.6	0.1367
88.7	0.1652	88.7	0.15352	88.7	0.12122	88.7	0.1346
88.8	0.166	88.8	0.14942	88.8	0.12502	88.8	0.1355
88.9	0.1632	88.9	0.15432	88.9	0.12292	88.9	0.1345
89	0.1609	89	0.14912	89	0.12442	89	0.132
89.1	0.1617	89.1	0.15202	89.1	0.12092	89.1	0.1322
89.2	0.1612	89.2	0.14682	89.2	0.12492	89.2	0.1331
89.3	0.164	89.3	0.14862	89.3	0.12172	89.3	0.1311
89.4	0.1617	89.4	0.14932	89.4	0.12002	89.4	0.132
89.5	0.1617	89.5	0.14082	89.5	0.12022	89.5	0.129
89.6	0.1591	89.6	0.14572	89.6	0.11652	89.6	0.1301
89.7	0.1555	89.7	0.14152	89.7	0.12052	89.7	0.1288
89.8	0.1585	89.8	0.14182	89.8	0.12012	89.8	0.1284
89.9	0.1546	89.9	0.14392	89.9	0.11812	89.9	0.1266
90	0.1561	90	0.14092	90	0.12072	90	0.1271
90.1	0.1586	90.1	0.14042	90.1	0.11622	90.1	0.1264
90.2	0.1556	90.2	0.13922	90.2	0.11882	90.2	0.1246
90.3	0.1573	90.3	0.14042	90.3	0.12032	90.3	0.1242
90.4	0.1571	90.4	0.13522	90.4	0.11652	90.4	0.1247
90.5	0.152	90.5	0.13842	90.5	0.11772	90.5	0.1222
90.6	0.1487	90.6	0.13572	90.6	0.11592	90.6	0.1233
90.7	0.1542	90.7	0.13702	90.7	0.11592	90.7	0.122
90.8	0.1499	90.8	0.13542	90.8	0.11372	90.8	0.1217
90.9	0.1534	90.9	0.13492	90.9	0.11652	90.9	0.1198
91	0.1527	91	0.13122	91	0.11542	91	0.1198
91.1	0.149	91.1	0.13042	91.1	0.11622	91.1	0.1195
91.2	0.1511	91.2	0.13372	91.2	0.11282	91.2	0.1182
91.3	0.1453	91.3	0.12812	91.3	0.11532	91.3	0.1169
91.4	0.1513	91.4	0.12912	91.4	0.11612	91.4	0.1174
91.5	0.1499	91.5	0.13072	91.5	0.11332	91.5	0.1169
91.6	0.1496	91.6	0.12562	91.6	0.11272	91.6	0.1156
91.7	0.1495	91.7	0.12712	91.7	0.11292	91.7	0.1137
91.8	0.1478	91.8	0.12732	91.8	0.11322	91.8	0.1147
91.9	0.1455	91.9	0.12432	91.9	0.11232	91.9	0.1145
92	0.1473	92	0.12312	92	0.11582	92	0.1115
92.1	0.1494	92.1	0.12812	92.1	0.11082	92.1	0.1139
92.2	0.1462	92.2	0.12402	92.2	0.11222	92.2	0.1121
92.3	0.1435	92.3	0.12082	92.3	0.11242	92.3	0.1098
92.4	0.146	92.4	0.11962	92.4	0.11212	92.4	0.1108
92.5	0.145	92.5	0.12012	92.5	0.11172	92.5	0.1088
92.6	0.1451	92.6	0.12022	92.6	0.11172	92.6	0.1081
92.7	0.144	92.7	0.12042	92.7	0.10922	92.7	0.1081
92.8	0.1455	92.8	0.11572	92.8	0.11032	92.8	0.1088
92.9	0.1459	92.9	0.11972	92.9	0.11162	92.9	0.1069
93	0.1437	93	0.11672	93	0.10852	93	0.1059
93.1	0.1449	93.1	0.11312	93.1	0.10932	93.1	0.1057
93.2	0.1414	93.2	0.11432	93.2	0.11042	93.2	0.1047
93.3	0.1407	93.3	0.11932	93.3	0.11092	93.3	0.1045
93.4	0.1426	93.4	0.11242	93.4	0.10862	93.4	0.1029
93.5	0.1471	93.5	0.11132	93.5	0.10952	93.5	0.1026
93.6	0.1414	93.6	0.11502	93.6	0.10552	93.6	0.102
93.7	0.1437	93.7	0.11012	93.7	0.10822	93.7	0.103
93.8	0.141	93.8	0.11132	93.8	0.10622	93.8	0.1022
93.9	0.1416	93.9	0.11552	93.9	0.10922	93.9	0.1
94	0.141	94	0.10882	94	0.10822	94	0.09896
94.1	0.142	94.1	0.11022	94.1	0.10742	94.1	0.1001
94.2	0.1446	94.2	0.10892	94.2	0.10622	94.2	0.0986
94.3	0.1413	94.3	0.10832	94.3	0.10492	94.3	0.09981
94.4	0.1383	94.4	0.10482	94.4	0.10712	94.4	0.09792
94.5	0.1439	94.5	0.10492	94.5	0.10512	94.5	0.09735
94.6	0.1389	94.6	0.10772	94.6	0.10612	94.6	0.09727
94.7	0.1433	94.7	0.10712	94.7	0.10722	94.7	0.09461
94.8	0.1393	94.8	0.10452	94.8	0.10402	94.8	0.095
94.9	0.1417	94.9	0.10622	94.9	0.10582	94.9	0.0949
95	0.1421	95	0.10542	95	0.10352	95	0.0954
95.1	0.1438	95.1	0.10652	95.1	0.10322	95.1	0.09366
95.2	0.1417	95.2	0.10592	95.2	0.10752	95.2	0.09355
95.3	0.1376	95.3	0.10492	95.3	0.10242	95.3	0.09051
95.4	0.1442	95.4	0.10942	95.4	0.10362	95.4	0.09415
95.5	0.1448	95.5	0.10412	95.5	0.10432	95.5	0.09159
95.6	0.1403	95.6	0.10462	95.6	0.10682	95.6	0.09243
95.7	0.1436	95.7	0.10352	95.7	0.10122	95.7	0.09179
95.8	0.1396	95.8	0.10612	95.8	0.10542	95.8	0.09031
95.9	0.1379	95.9	0.10442	95.9	0.10402	95.9	0.09028
96	0.1435	96	0.10432	96	0.10262	96	0.08875
96.1	0.1443	96.1	0.10252	96.1	0.10132	96.1	0.08859
96.2	0.144	96.2	0.09452	96.2	0.09972	96.2	0.08948
96.3	0.1423	96.3	0.10032	96.3	0.09982	96.3	0.08721
96.4	0.1423	96.4	0.10272	96.4	0.10352	96.4	0.08782
96.5	0.1413	96.5	0.10072	96.5	0.10302	96.5	0.08761
96.6	0.1394	96.6	0.09632	96.6	0.10132	96.6	0.08567
96.7	0.1458	96.7	0.09912	96.7	0.10022	96.7	0.08589
96.8	0.1444	96.8	0.09572	96.8	0.10142	96.8	0.08759
96.9	0.1439	96.9	0.10002	96.9	0.10192	96.9	0.08566
97	0.1418	97	0.09692	97	0.10232	97	0.08487
97.1	0.1458	97.1	0.09902	97.1	0.10072	97.1	0.08497
97.2	0.1446	97.2	0.09562	97.2	0.09912	97.2	0.08461
97.3	0.1432	97.3	0.09702	97.3	0.10282	97.3	0.08388
97.4	0.1456	97.4	0.09542	97.4	0.10152	97.4	0.0841
97.5	0.1447	97.5	0.09352	97.5	0.09712	97.5	0.0849
97.6	0.1475	97.6	0.09682	97.6	0.10112	97.6	0.0846
97.7	0.1467	97.7	0.09412	97.7	0.09872	97.7	0.08284
97.8	0.147	97.8	0.09642	97.8	0.09962	97.8	0.08312
97.9	0.1462	97.9	0.09082	97.9	0.09992	97.9	0.08397
98	0.1464	98	0.09502	98	0.10142	98	0.08007
98.1	0.146	98.1	0.09222	98.1	0.09562	98.1	0.08147
98.2	0.1495	98.2	0.09492	98.2	0.09972	98.2	0.082
98.3	0.1485	98.3	0.09712	98.3	0.17452	98.3	0.0819
98.4	0.1462	98.4	0.09382	98.4	1.85232	98.4	0.08249
98.5	0.1615	98.5	0.34902	98.5	2.15332	98.5	0.4656
98.6	0.1817	98.6	0.98142	98.6	2.23832	98.6	0.7899
98.7	0.182	98.7	1.08642	98.7	2.27032	98.7	0.8462
98.8	0.981	98.8	1.14942	98.8	2.30332	98.8	0.8674
98.9	1.285	98.9	1.18542	98.9	2.33132	98.9	0.8858
99	1.409	99	1.21842	99	2.33832	99	0.8943
99.1	1.477	99.1	1.21142	99.1	2.37732	99.1	0.9061
99.2	1.517	99.2	1.23342	99.2	2.37132	99.2	0.9132
99.3	1.547	99.3	1.23142	99.3	2.35032	99.3	0.915
99.4	1.575	99.4	1.24042	99.4	2.35032	99.4	0.92
99.5	1.609	99.5	1.25842	99.5	2.35932	99.5	0.9207
99.6	1.616	99.6	1.24142	99.6	2.35832	99.6	0.9226
99.7	1.62	99.7	1.24842	99.7	2.36632	99.7	0.9269
99.8	1.628	99.8	1.27042	99.8	2.36732	99.8	0.9267
99.9	1.629	99.9	1.25142	99.9	2.36732	99.9	0.9243
100	1.641	100	1.25842	100	2.36532	100	0.9327
100.1	1.644	100.1	1.27142	100.1	2.36432	100.1	0.9304
100.2	1.642	100.2	1.26042	100.2	2.36432	100.2	0.9403
100.3	1.666	100.3	1.26642	100.3	2.35732	100.3	0.9351
100.4	1.663	100.4	1.27442	100.4	2.34132	100.4	0.9345
100.5	1.671	100.5	1.26442	100.5	2.36932	100.5	0.9333
100.6	1.666	100.6	1.27342	100.6	2.38132	100.6	0.9366
100.7	1.671	100.7	1.25942	100.7	2.36932	100.7	0.9432
100.8	1.682	100.8	1.26042	100.8	2.35932	100.8	0.9397
100.9	1.678	100.9	1.26542	100.9	2.34932	100.9	0.9452
101	1.678	101	1.26942	101	2.35832	101	0.9329
101.1	1.678	101.1	1.26842	101.1	2.36832	101.1	0.9402
101.2	1.68	101.2	1.27242	101.2	2.35832	101.2	0.9505
101.3	1.677	101.3	1.27542	101.3	2.34832	101.3	0.9374
101.4	1.674	101.4	1.27442	101.4	2.34032	101.4	0.95
101.5	1.675	101.5	1.26642	101.5	2.34032	101.5	0.938
101.6	1.675	101.6	1.27442	101.6	2.34632	101.6	0.9454
101.7	1.685	101.7	1.27842	101.7	2.35232	101.7	0.9494
101.8	1.696	101.8	1.26642	101.8	2.34732	101.8	0.9492
101.9	1.686	101.9	1.28342	101.9	2.35632	101.9	0.9451
102	1.688	102	1.27142	102	2.34632	102	0.9368
102.1	1.691	102.1	1.26942	102.1	2.34832	102.1	0.9438
102.2	1.681	102.2	1.29442	102.2	2.34732	102.2	0.9487
102.3	1.701	102.3	1.27342	102.3	2.34132	102.3	0.9444
102.4	1.675	102.4	1.28442	102.4	2.32832	102.4	0.9456
102.5	1.698	102.5	1.27442	102.5	2.34032	102.5	0.9434
102.6	1.696	102.6	1.27342	102.6	2.34432	102.6	0.9456
102.7	1.697	102.7	1.28242	102.7	2.34632	102.7	0.9527
102.8	1.688	102.8	1.28642	102.8	2.34732	102.8	0.9441
102.9	1.691	102.9	1.27642	102.9	2.34532	102.9	0.9487
103	1.707	103	1.27942	103	2.34332	103	0.9502
103.1	1.702	103.1	1.29042	103.1	2.35332	103.1	0.947
103.2	1.696	103.2	1.27042	103.2	2.34632	103.2	0.9505
103.3	1.695	103.3	1.28842	103.3	2.34132	103.3	0.9516
103.4	1.699	103.4	1.29442	103.4	2.32832	103.4	0.9474
103.5	1.694	103.5	1.28842	103.5	2.32532	103.5	0.9558
103.6	1.682	103.6	1.27442	103.6	2.32532	103.6	0.9517
103.7	1.694	103.7	1.27942	103.7	2.32832	103.7	0.943
103.8	1.698	103.8	1.28142	103.8	2.32732	103.8	0.952
103.9	1.708	103.9	1.27542	103.9	2.33632	103.9	0.9478
104	1.693	104	1.28442	104	2.34032	104	0.9439
104.1	1.69	104.1	1.28442	104.1	2.33632	104.1	0.9534
104.2	1.693	104.2	1.28542	104.2	2.31932	104.2	0.9517
104.3	1.693	104.3	1.28842	104.3	2.32532	104.3	0.9507
104.4	1.692	104.4	1.28942	104.4	2.32332	104.4	0.9569
104.5	1.701	104.5	1.28142	104.5	2.32232	104.5	0.9525
104.6	1.691	104.6	1.28742	104.6	2.32332	104.6	0.955
104.7	1.692	104.7	1.29342	104.7	2.31332	104.7	0.9536
104.8	1.706	104.8	1.29142	104.8	2.30932	104.8	0.9617
104.9	1.696	104.9	1.28542	104.9	2.31832	104.9	0.9566
105	1.706	105	1.29542	105	2.31532	105	0.9571
105.1	1.698	105.1	1.29542	105.1	2.30932	105.1	0.9584
105.2	1.701	105.2	1.29042	105.2	2.31532	105.2	0.9507
105.3	1.702	105.3	1.29742	105.3	2.32132	105.3	0.961
105.4	1.703	105.4	1.28842	105.4	2.32632	105.4	0.9615
105.5	1.696	105.5	1.30042	105.5	2.31232	105.5	0.9596
105.6	1.702	105.6	1.30242	105.6	2.31432	105.6	0.9638
105.7	1.713	105.7	1.29242	105.7	2.32132	105.7	0.9561
105.8	1.7	105.8	1.29742	105.8	2.31232	105.8	0.9552
105.9	1.696	105.9	1.30342	105.9	2.31532	105.9	0.963
106	1.7	106	1.29142	106	2.32032	106	0.9596
106.1	1.698	106.1	1.31042	106.1	2.32032	106.1	0.9578
106.2	1.702	106.2	1.28542	106.2	2.31232	106.2	0.9639
106.3	1.707	106.3	1.28942	106.3	2.30232	106.3	0.9572
106.4	1.688	106.4	1.31642	106.4	2.30632	106.4	0.9607
106.5	1.707	106.5	1.29442	106.5	2.31732	106.5	0.9623
106.6	1.706	106.6	1.28442	106.6	2.31632	106.6	0.9598
106.7	1.701	106.7	1.30642	106.7	2.31632	106.7	0.9614
106.8	1.699	106.8	1.31242	106.8	2.31932	106.8	0.9593
106.9	1.703	106.9	1.30742	106.9	2.32732	106.9	0.9609
107	1.7	107	1.30642	107	2.30532	107	0.965
107.1	1.7	107.1	1.31742	107.1	2.31132	107.1	0.9598
107.2	1.706	107.2	1.30042	107.2	2.31732	107.2	0.9611
107.3	1.698	107.3	1.30242	107.3	2.31032	107.3	0.9703
107.4	1.681	107.4	1.31042	107.4	2.30732	107.4	0.9617
107.5	1.683	107.5	1.29942	107.5	2.31032	107.5	0.9671
107.6	1.679	107.6	1.30042	107.6	2.31132	107.6	0.9615
107.7	1.69	107.7	1.29642	107.7	2.32432	107.7	0.9629
107.8	1.687	107.8	1.31142	107.8	2.32932	107.8	0.9665
107.9	1.688	107.9	1.30442	107.9	2.31132	107.9	0.967
108	1.703	108	1.30642	108	2.30532	108	0.965
108.1	1.695	108.1	1.30842	108.1	2.29332	108.1	0.9673
108.2	1.693	108.2	1.30442	108.2	2.29232	108.2	0.962
108.3	1.707	108.3	1.31142	108.3	2.29432	108.3	0.9664
108.4	1.69	108.4	1.31342	108.4	2.31132	108.4	0.9712
108.5	1.708	108.5	1.31142	108.5	2.30032	108.5	0.9678
108.6	1.698	108.6	1.30742	108.6	2.29932	108.6	0.9713
108.7	1.687	108.7	1.31842	108.7	2.29232	108.7	0.9685
108.8	1.688	108.8	1.31342	108.8	2.29332	108.8	0.9704
108.9	1.699	108.9	1.30642	108.9	2.29332	108.9	0.98
109	1.703	109	1.30542	109	2.30932	109	0.9754
109.1	1.692	109.1	1.29842	109.1	2.30932	109.1	0.972
109.2	1.703	109.2	1.30442	109.2	2.29732	109.2	0.9766
109.3	1.689	109.3	1.32642	109.3	2.28532	109.3	0.9736
109.4	1.691	109.4	1.32042	109.4	2.29232	109.4	0.9708
109.5	1.686	109.5	1.31242	109.5	2.30332	109.5	0.9782
109.6	1.69	109.6	1.31342	109.6	2.30032	109.6	0.9724
109.7	1.694	109.7	1.30542	109.7	2.28332	109.7	0.9765
109.8	1.682	109.8	1.31742	109.8	2.27832	109.8	0.9738
109.9	1.686	109.9	1.30342	109.9	2.29032	109.9	0.9768
110	1.691	110	1.30542	110	2.28932	110	0.9718
110.1	1.698	110.1	1.32042	110.1	2.28632	110.1	0.9762
110.2	1.69	110.2	1.31942	110.2	2.29732	110.2	0.981
110.3	1.684	110.3	1.31842	110.3	2.29732	110.3	0.9831
110.4	1.7	110.4	1.30942	110.4	2.27832	110.4	0.9832
110.5	1.691	110.5	1.31142	110.5	2.28332	110.5	0.983
110.6	1.683	110.6	1.31542	110.6	2.28232	110.6	0.9846
110.7	1.682	110.7	1.32342	110.7	2.29332	110.7	0.9782
110.8	1.694	110.8	1.31642	110.8	2.29132	110.8	0.9833
110.9	1.669	110.9	1.32842	110.9	2.30032	110.9	0.9782
111	1.686	111	1.31342	111	2.29532	111	0.9846
111.1	1.677	111.1	1.31942	111.1	2.28932	111.1	0.9732
111.2	1.684	111.2	1.31942	111.2	2.28932	111.2	0.9751
111.3	1.674	111.3	1.30942	111.3	2.29232	111.3	0.976
111.4	1.673	111.4	1.31742	111.4	2.28832	111.4	0.9777
111.5	1.674	111.5	1.31942	111.5	2.28432	111.5	0.9702
111.6	1.682	111.6	1.31742	111.6	2.28532	111.6	0.9873
111.7	1.679	111.7	1.31642	111.7	2.28732	111.7	0.9793
111.8	1.685	111.8	1.31942	111.8	2.28832	111.8	0.9859
111.9	1.689	111.9	1.33842	111.9	2.28932	111.9	0.9826
112	1.678	112	1.32242	112	2.28032	112	0.9818
112.1	1.692	112.1	1.32742	112.1	2.27732	112.1	0.9764
112.2	1.682	112.2	1.32142	112.2	2.28232	112.2	0.9811
112.3	1.681	112.3	1.32942	112.3	2.28832	112.3	0.9792
112.4	1.695	112.4	1.32342	112.4	2.29432	112.4	0.985
112.5	1.688	112.5	1.32342	112.5	2.29532	112.5	0.9873
112.6	1.679	112.6	1.33542	112.6	2.28332	112.6	0.9829
112.7	1.675	112.7	1.32442	112.7	2.27532	112.7	0.9897
112.8	1.675	112.8	1.31942	112.8	2.29032	112.8	0.9821
112.9	1.667	112.9	1.32442	112.9	2.29632	112.9	0.9858
113	1.674	113	1.32542	113	2.28032	113	0.9808
113.1	1.676	113.1	1.33442	113.1	2.27332	113.1	0.9822
113.2	1.674	113.2	1.32642	113.2	2.28832	113.2	0.9879
113.3	1.678	113.3	1.32742	113.3	2.26932	113.3	0.9793
113.4	1.671	113.4	1.33442	113.4	2.28532	113.4	0.983
113.5	1.672	113.5	1.33442	113.5	2.28732	113.5	0.9781
113.6	1.671	113.6	1.33742	113.6	2.28632	113.6	0.9882
113.7	1.702	113.7	1.32442	113.7	2.29232	113.7	0.9907
113.8	1.676	113.8	1.33042	113.8	2.28632	113.8	0.9828
113.9	1.673	113.9	1.32342	113.9	2.28332	113.9	0.9856
114	1.657	114	1.32442	114	2.28032	114	0.9927
114.1	1.681	114.1	1.32942	114.1	2.27132	114.1	0.9879
114.2	1.682	114.2	1.33142	114.2	2.27032	114.2	0.9881
114.3	1.666	114.3	1.32242	114.3	2.27132	114.3	0.9938
114.4	1.679	114.4	1.32942	114.4	2.28032	114.4	0.9954
114.5	1.674	114.5	1.33042	114.5	2.27832	114.5	0.9958
114.6	1.675	114.6	1.32242	114.6	2.27332	114.6	0.9901
114.7	1.657	114.7	1.33042	114.7	2.27132	114.7	0.9916
114.8	1.668	114.8	1.33542	114.8	2.29032	114.8	0.9925
114.9	1.664	114.9	1.32342	114.9	2.28132	114.9	0.9849
115	1.671	115	1.33142	115	2.27932	115	0.9929
115.1	1.652	115.1	1.33142	115.1	2.27732	115.1	0.9834
115.2	1.665	115.2	1.32542	115.2	2.28332	115.2	0.9811
115.3	1.669	115.3	1.32442	115.3	2.28032	115.3	0.9878
115.4	1.652	115.4	1.32542	115.4	2.27232	115.4	0.9865
115.5	1.667	115.5	1.32642	115.5	2.28232	115.5	0.9947
115.6	1.658	115.6	1.33342	115.6	2.27732	115.6	0.992
115.7	1.663	115.7	1.33342	115.7	2.26932	115.7	0.984
115.8	1.665	115.8	1.32842	115.8	2.27132	115.8	0.9811
115.9	1.675	115.9	1.32542	115.9	2.26832	115.9	0.9913
116	1.666	116	1.32742	116	2.27032	116	0.9913
116.1	1.668	116.1	1.32742	116.1	2.27432	116.1	1.003
116.2	1.674	116.2	1.33042	116.2	2.27532	116.2	0.996
116.3	1.665	116.3	1.33642	116.3	2.27132	116.3	0.9933
116.4	1.656	116.4	1.33842	116.4	2.26432	116.4	0.9912
116.5	1.664	116.5	1.33042	116.5	2.26632	116.5	0.9912
116.6	1.65	116.6	1.31842	116.6	2.26532	116.6	0.9982
116.7	1.66	116.7	1.31542	116.7	2.26132	116.7	0.9962
116.8	1.65	116.8	1.32242	116.8	2.25832	116.8	0.9878
116.9	1.663	116.9	1.33042	116.9	2.25532	116.9	0.9923
117	1.68	117	1.33042	117	2.26132	117	0.9951
117.1	1.646	117.1	1.32042	117.1	2.26232	117.1	0.9865
117.2	1.656	117.2	1.33042	117.2	2.26332	117.2	0.9873
117.3	1.656	117.3	1.31942	117.3	2.25232	117.3	0.9912
117.4	1.663	117.4	1.31842	117.4	2.25532	117.4	0.9941
117.5	1.663	117.5	1.32442	117.5	2.26132	117.5	0.9924
117.6	1.669	117.6	1.33642	117.6	2.27132	117.6	0.9897
117.7	1.651	117.7	1.32342	117.7	2.24832	117.7	0.9941
117.8	1.656	117.8	1.31942	117.8	2.25432	117.8	0.9963
117.9	1.647	117.9	1.32542	117.9	2.25532	117.9	0.9933
118	1.654	118	1.31842	118	2.25632	118	0.9922
118.1	1.653	118.1	1.32942	118.1	2.25532	118.1	0.9956
118.2	1.662	118.2	1.32142	118.2	2.25732	118.2	0.9952
118.3	1.664	118.3	1.31042	118.3	2.25432	118.3	0.9877
118.4	1.66	118.4	1.32442	118.4	2.24132	118.4	0.7608
118.5	1.66	118.5	1.27642	118.5	2.24632	118.5	0.3863
118.6	1.597	118.6	0.52942	118.6	2.25432	118.6	0.2942
118.7	0.7488	118.7	0.39002	118.7	1.07932	118.7	0.2649
118.8	0.5282	118.8	0.33022	118.8	0.48842	118.8	0.247
118.9	0.4442	118.9	0.29872	118.9	0.41082	118.9	0.2346
119	0.397	119	0.27932	119	0.36242	119	0.2264
119.1	0.3648	119.1	0.26392	119.1	0.33762	119.1	0.2196
119.2	0.3386	119.2	0.25632	119.2	0.31832	119.2	0.2111
119.3	0.3216	119.3	0.25012	119.3	0.30372	119.3	0.2111
119.4	0.3092	119.4	0.24042	119.4	0.28922	119.4	0.2052
119.5	0.2976	119.5	0.23432	119.5	0.28082	119.5	0.2024
119.6	0.2873	119.6	0.22432	119.6	0.27032	119.6	0.1988
119.7	0.2777	119.7	0.22872	119.7	0.26702	119.7	0.1966
119.8	0.2698	119.8	0.22292	119.8	0.25712	119.8	0.1914
119.9	0.267	119.9	0.21722	119.9	0.24972	119.9	0.1931
120	0.2616	120	0.21412	120	0.25052	120	0.1893
120.1	0.2552	120.1	0.21332	120.1	0.24182	120.1	0.1872
120.2	0.2553	120.2	0.20952	120.2	0.23972	120.2	0.1866
120.3	0.2437	120.3	0.20842	120.3	0.23472	120.3	0.1833
120.4	0.2475	120.4	0.20622	120.4	0.22902	120.4	0.1825
120.5	0.2427	120.5	0.20282	120.5	0.22792	120.5	0.1813
120.6	0.2382	120.6	0.20532	120.6	0.22222	120.6	0.1791
120.7	0.2344	120.7	0.20152	120.7	0.22422	120.7	0.1773
120.8	0.2354	120.8	0.19532	120.8	0.21662	120.8	0.1761
120.9	0.2348	120.9	0.20112	120.9	0.21722	120.9	0.1753
121	0.2275	121	0.19722	121	0.20882	121	0.1751
121.1	0.2272	121.1	0.19312	121.1	0.21372	121.1	0.1736
121.2	0.2236	121.2	0.19872	121.2	0.20832	121.2	0.1718
121.3	0.2252	121.3	0.19362	121.3	0.20552	121.3	0.1698
121.4	0.2202	121.4	0.19172	121.4	0.20282	121.4	0.1708
121.5	0.2203	121.5	0.19172	121.5	0.19982	121.5	0.1685
121.6	0.2202	121.6	0.18812	121.6	0.19972	121.6	0.168
121.7	0.2171	121.7	0.18752	121.7	0.19832	121.7	0.1664
121.8	0.2106	121.8	0.18422	121.8	0.19702	121.8	0.1664
121.9	0.2139	121.9	0.19042	121.9	0.19442	121.9	0.1657
122	0.2087	122	0.18222	122	0.19252	122	0.1625
122.1	0.2161	122.1	0.18432	122.1	0.19082	122.1	0.1631
122.2	0.208	122.2	0.18042	122.2	0.18442	122.2	0.163
122.3	0.2101	122.3	0.18152	122.3	0.18902	122.3	0.1612
122.4	0.2087	122.4	0.18162	122.4	0.18512	122.4	0.1605
122.5	0.2062	122.5	0.18032	122.5	0.18532	122.5	0.1591
122.6	0.2019	122.6	0.18252	122.6	0.18362	122.6	0.1587
122.7	0.2039	122.7	0.17802	122.7	0.18252	122.7	0.1563
122.8	0.2012	122.8	0.17262	122.8	0.17772	122.8	0.1566
122.9	0.2031	122.9	0.17572	122.9	0.17982	122.9	0.1566
123	0.1982	123	0.18002	123	0.17772	123	0.1548
123.1	0.2002	123.1	0.17402	123.1	0.17652	123.1	0.1529
123.2	0.2015	123.2	0.17012	123.2	0.17502	123.2	0.153
123.3	0.2028	123.3	0.17052	123.3	0.17432	123.3	0.1519
123.4	0.1988	123.4	0.16972	123.4	0.17142	123.4	0.1514
123.5	0.1968	123.5	0.16932	123.5	0.17562	123.5	0.1506
123.6	0.191	123.6	0.17172	123.6	0.17072	123.6	0.1491
123.7	0.1955	123.7	0.16682	123.7	0.17242	123.7	0.1484
123.8	0.1981	123.8	0.16422	123.8	0.16602	123.8	0.1479
123.9	0.1961	123.9	0.16852	123.9	0.16872	123.9	0.1485
124	0.1911	124	0.16662	124	0.16662	124	0.1457
124.1	0.1944	124.1	0.16692	124.1	0.16672	124.1	0.1449
124.2	0.1912	124.2	0.16392	124.2	0.16592	124.2	0.1439
124.3	0.1905	124.3	0.16792	124.3	0.16382	124.3	0.1427
124.4	0.1923	124.4	0.16342	124.4	0.15972	124.4	0.1421
124.5	0.1904	124.5	0.16132	124.5	0.16322	124.5	0.1419
124.6	0.1907	124.6	0.16282	124.6	0.15982	124.6	0.1411
124.7	0.1871	124.7	0.15522	124.7	0.16042	124.7	0.1381
124.8	0.1885	124.8	0.16202	124.8	0.15882	124.8	0.1398
124.9	0.1876	124.9	0.16062	124.9	0.15872	124.9	0.1372
125	0.1908	125	0.16102	125	0.15442	125	0.1357
125.1	0.186	125.1	0.16102	125.1	0.15952	125.1	0.1357
125.2	0.1868	125.2	0.15672	125.2	0.15592	125.2	0.1367
125.3	0.1855	125.3	0.15652	125.3	0.15782	125.3	0.133
125.4	0.1881	125.4	0.15612	125.4	0.15112	125.4	0.1339
125.5	0.1864	125.5	0.15742	125.5	0.15382	125.5	0.1313
125.6	0.1832	125.6	0.15402	125.6	0.15662	125.6	0.1308
125.7	0.1825	125.7	0.15172	125.7	0.15312	125.7	0.1315
125.8	0.1848	125.8	0.15262	125.8	0.15042	125.8	0.1297
125.9	0.1854	125.9	0.14642	125.9	0.14852	125.9	0.128
126	0.1841	126	0.15222	126	0.15032	126	0.1272
126.1	0.1822	126.1	0.15432	126.1	0.15072	126.1	0.1273
126.2	0.1829	126.2	0.15222	126.2	0.14962	126.2	0.1256
126.3	0.1796	126.3	0.15102	126.3	0.14872	126.3	0.1252
126.4	0.1832	126.4	0.14852	126.4	0.14792	126.4	0.1227
126.5	0.1797	126.5	0.14802	126.5	0.14712	126.5	0.123
126.6	0.1802	126.6	0.14712	126.6	0.14792	126.6	0.1217
126.7	0.182	126.7	0.14832	126.7	0.14102	126.7	0.1195
126.8	0.181	126.8	0.14672	126.8	0.14302	126.8	0.1204
126.9	0.1755	126.9	0.14612	126.9	0.14412	126.9	0.119
127	0.1772	127	0.14312	127	0.14612	127	0.1175
127.1	0.1766	127.1	0.14372	127.1	0.14242	127.1	0.1187
127.2	0.1771	127.2	0.14702	127.2	0.14232	127.2	0.1164
127.3	0.1768	127.3	0.14542	127.3	0.14292	127.3	0.114
127.4	0.1795	127.4	0.13932	127.4	0.14132	127.4	0.114
127.5	0.174	127.5	0.14092	127.5	0.13982	127.5	0.1128
127.6	0.1776	127.6	0.14032	127.6	0.14142	127.6	0.1128
127.7	0.1815	127.7	0.13852	127.7	0.13922	127.7	0.1115
127.8	0.1942	127.8	0.14262	127.8	0.13912	127.8	0.1104
127.9	0.2287	127.9	0.13932	127.9	0.13672	127.9	0.1103
128	0.2158	128	0.13932	128	0.13962	128	0.1089
128.1	0.1929	128.1	0.13762	128.1	0.13652	128.1	0.1081
128.2	0.1849	128.2	0.13592	128.2	0.13762	128.2	0.1077
128.3	0.1869	128.3	0.13502	128.3	0.13472	128.3	0.106
128.4	0.1786	128.4	0.14152	128.4	0.13722	128.4	0.1054
128.5	0.1823	128.5	0.13912	128.5	0.13362	128.5	0.1044
128.6	0.1803	128.6	0.13172	128.6	0.13822	128.6	0.1041
128.7	0.1772	128.7	0.13782	128.7	0.13432	128.7	0.1024
128.8	0.1793	128.8	0.13442	128.8	0.13122	128.8	0.1023
128.9	0.1763	128.9	0.13172	128.9	0.13312	128.9	0.1021
129	0.1801	129	0.13182	129	0.13142	129	0.1012
129.1	0.1706	129.1	0.13002	129.1	0.13332	129.1	0.1012
129.2	0.1752	129.2	0.13372	129.2	0.13292	129.2	0.09894
129.3	0.1782	129.3	0.12922	129.3	0.13372	129.3	0.09987
129.4	0.1767	129.4	0.13352	129.4	0.12512	129.4	0.09708
129.5	0.1754	129.5	0.13182	129.5	0.13482	129.5	0.09729
129.6	0.1753	129.6	0.12802	129.6	0.12942	129.6	0.09603
129.7	0.1722	129.7	0.12872	129.7	0.12952	129.7	0.0971
129.8	0.1738	129.8	0.12792	129.8	0.12612	129.8	0.09607
129.9	0.17	129.9	0.12512	129.9	0.12792	129.9	0.09503
130	0.1737	130	0.12572	130	0.12892	130	0.09542
130.1	0.1716	130.1	0.13052	130.1	0.12862	130.1	0.09556
130.2	0.1763	130.2	0.12432	130.2	0.12802	130.2	0.09329
130.3	0.1726	130.3	0.12342	130.3	0.12832	130.3	0.09301
130.4	0.1725	130.4	0.12512	130.4	0.12462	130.4	0.09226
130.5	0.1709	130.5	0.12202	130.5	0.12832	130.5	0.09312
130.6	0.1736	130.6	0.12702	130.6	0.12422	130.6	0.09036
130.7	0.1689	130.7	0.12172	130.7	0.12462	130.7	0.09252
130.8	0.1723	130.8	0.11972	130.8	0.12522	130.8	0.09118
130.9	0.1733	130.9	0.12492	130.9	0.12322	130.9	0.08989
131	0.173	131	0.12402	131	0.12302	131	0.09106
131.1	0.1693	131.1	0.12162	131.1	0.12332	131.1	0.08941
131.2	0.1693	131.2	0.11992	131.2	0.12352	131.2	0.08832
131.3	0.1706	131.3	0.11942	131.3	0.12032	131.3	0.08858
131.4	0.1707	131.4	0.12112	131.4	0.12032	131.4	0.08705
131.5	0.1719	131.5	0.11912	131.5	0.12412	131.5	0.08756
131.6	0.1699	131.6	0.11362	131.6	0.12202	131.6	0.08591
131.7	0.1717	131.7	0.12262	131.7	0.12172	131.7	0.08837
131.8	0.1686	131.8	0.11582	131.8	0.12112	131.8	0.08558
131.9	0.1695	131.9	0.11952	131.9	0.12062	131.9	0.08599
132	0.1703	132	0.12132	132	0.11952	132	0.08621
132.1	0.1702	132.1	0.11462	132.1	0.11962	132.1	0.08418
132.2	0.1703	132.2	0.11812	132.2	0.12092	132.2	0.08577
132.3	0.1685	132.3	0.11802	132.3	0.11872	132.3	0.08543
132.4	0.1681	132.4	0.11362	132.4	0.11962	132.4	0.0845
132.5	0.1662	132.5	0.11102	132.5	0.11582	132.5	0.08298
132.6	0.1715	132.6	0.11672	132.6	0.11982	132.6	0.08384
132.7	0.1697	132.7	0.11222	132.7	0.11502	132.7	0.08239
132.8	0.1682	132.8	0.11702	132.8	0.11832	132.8	0.08321
132.9	0.1705	132.9	0.10742	132.9	0.11922	132.9	0.08276
133	0.1655	133	0.11572	133	0.11852	133	0.08291
133.1	0.1649	133.1	0.10862	133.1	0.11302	133.1	0.08277
133.2	0.1709	133.2	0.11242	133.2	0.11382	133.2	0.08296
133.3	0.1704	133.3	0.11142	133.3	0.11442	133.3	0.08211
133.4	0.1655	133.4	0.10952	133.4	0.11552	133.4	0.08285
133.5	0.1659	133.5	0.10962	133.5	0.11412	133.5	0.08215
133.6	0.1695	133.6	0.10852	133.6	0.11542	133.6	0.08157
133.7	0.1659	133.7	0.10772	133.7	0.11342	133.7	0.08094
133.8	0.1669	133.8	0.11182	133.8	0.11542	133.8	0.08146
133.9	0.1685	133.9	0.11152	133.9	0.11282	133.9	0.08026
134	0.1671	134	0.11112	134	0.11302	134	0.08074
134.1	0.1661	134.1	0.11092	134.1	0.11192	134.1	0.08065
134.2	0.1677	134.2	0.10722	134.2	0.11242	134.2	0.08165
134.3	0.1671	134.3	0.11232	134.3	0.11282	134.3	0.07953
134.4	0.1667	134.4	0.10882	134.4	0.11092	134.4	0.08031
134.5	0.1649	134.5	0.10412	134.5	0.11342	134.5	0.08033
134.6	0.1631	134.6	0.10372	134.6	0.11122	134.6	0.08032
134.7	0.1671	134.7	0.10852	134.7	0.11172	134.7	0.07816
134.8	0.1623	134.8	0.11032	134.8	0.10752	134.8	0.08113
134.9	0.1643	134.9	0.11062	134.9	0.10892	134.9	0.0806
135	0.1628	135	0.10742	135	0.11362	135	0.07928
135.1	0.1646	135.1	0.11112	135.1	0.10742	135.1	0.08031
135.2	0.1664	135.2	0.11032	135.2	0.10682	135.2	0.08064
135.3	0.1667	135.3	0.10692	135.3	0.11002	135.3	0.07919
135.4	0.1635	135.4	0.10662	135.4	0.10652	135.4	0.07977
135.5	0.1629	135.5	0.10682	135.5	0.10782	135.5	0.08026
135.6	0.1615	135.6	0.10322	135.6	0.10772	135.6	0.08049
135.7	0.1636	135.7	0.10712	135.7	0.10702	135.7	0.07926
135.8	0.1627	135.8	0.11062	135.8	0.10752	135.8	0.0821
135.9	0.1637	135.9	0.10002	135.9	0.10442	135.9	0.07967
136	0.1635	136	0.11002	136	0.10642	136	0.07859
136.1	0.162	136.1	0.10132	136.1	0.10872	136.1	0.0818
136.2	0.1629	136.2	0.10872	136.2	0.10572	136.2	0.08127
136.3	0.1609	136.3	0.10712	136.3	0.10522	136.3	0.0794
136.4	0.1618	136.4	0.10492	136.4	0.10472	136.4	0.08115
136.5	0.165	136.5	0.10552	136.5	0.10462	136.5	0.08056
136.6	0.16	136.6	0.10562	136.6	0.10792	136.6	0.0808
136.7	0.1615	136.7	0.10302	136.7	0.10412	136.7	0.08083
136.8	0.1611	136.8	0.10432	136.8	0.10322	136.8	0.08149
136.9	0.1628	136.9	0.10522	136.9	0.10412	136.9	0.08048
137	0.1599	137	0.10622	137	0.10572	137	0.0823
137.1	0.1614	137.1	0.10372	137.1	0.10232	137.1	0.08113
137.2	0.1603	137.2	0.10562	137.2	0.10402	137.2	0.08146
137.3	0.1626	137.3	0.10032	137.3	0.10202	137.3	0.08317
137.4	0.162	137.4	0.10522	137.4	0.10412	137.4	0.08153
137.5	0.1612	137.5	0.10162	137.5	0.10452	137.5	0.08264
137.6	0.1566	137.6	0.10602	137.6	0.10322	137.6	0.08237
137.7	0.1637	137.7	0.10562	137.7	0.09972	137.7	0.08441
137.8	0.1591	137.8	0.10422	137.8	0.10422	137.8	0.08258
137.9	0.1576	137.9	0.10192	137.9	0.10212	137.9	0.08242
138	0.1575	138	0.10862	138	0.10132	138	0.08475
138.1	0.1589	138.1	0.10092	138.1	0.09922	138.1	0.08333
138.2	0.158	138.2	0.10612	138.2	0.10402	138.2	0.08446
138.3	0.1911	138.3	0.11152	138.3	0.24832	138.3	0.08243
138.4	0.796	138.4	0.40122	138.4	1.91132	138.4	0.08584
138.5	1.227	138.5	1.00842	138.5	2.14432	138.5	0.08514
138.6	1.349	138.6	1.10342	138.6	2.22132	138.6	0.08427
138.7	1.427	138.7	1.14942	138.7	2.27332	138.7	0.08666
138.8	1.476	138.8	1.18742	138.8	2.29632	138.8	0.08623
138.9	1.51	138.9	1.19742	138.9	2.30632	138.9	0.08646
139	1.538	139	1.21842	139	2.31532	139	0.3075
139.1	1.556	139.1	1.21242	139.1	2.31232	139.1	0.7822
139.2	1.563	139.2	1.23342	139.2	2.31832	139.2	0.8247
139.3	1.587	139.3	1.23842	139.3	2.32132	139.3	0.8689
139.4	1.587	139.4	1.23442	139.4	2.32032	139.4	0.8852
139.5	1.607	139.5	1.24742	139.5	2.34132	139.5	0.8947
139.6	1.597	139.6	1.24842	139.6	2.32632	139.6	0.9098
139.7	1.605	139.7	1.23242	139.7	2.33232	139.7	0.9122
139.8	1.61	139.8	1.23342	139.8	2.34132	139.8	0.908
139.9	1.618	139.9	1.24142	139.9	2.33632	139.9	0.9333
140	1.617	140	1.24142	140	2.34432	140	0.9263
140.1	1.617	140.1	1.23542	140.1	2.33632	140.1	0.9276
140.2	1.637	140.2	1.24242	140.2	2.31932	140.2	0.9316
140.3	1.62	140.3	1.24742	140.3	2.32932	140.3	0.9293
140.4	1.635	140.4	1.25842	140.4	2.32732	140.4	0.9327
140.5	1.629	140.5	1.25442	140.5	2.31532	140.5	0.9366
140.6	1.621	140.6	1.24642	140.6	2.32932	140.6	0.9397
140.7	1.621	140.7	1.25442	140.7	2.31932	140.7	0.94
140.8	1.615	140.8	1.25542	140.8	2.30632	140.8	0.9505
140.9	1.63	140.9	1.26242	140.9	2.29932	140.9	0.9488
141	1.637	141	1.25242	141	2.31832	141	0.943
141.1	1.615	141.1	1.26142	141.1	2.30932	141.1	0.9514
141.2	1.628	141.2	1.25942	141.2	2.30132	141.2	0.9484
141.3	1.63	141.3	1.25342	141.3	2.30432	141.3	0.951
141.4	1.625	141.4	1.25042	141.4	2.30232	141.4	0.9566
141.5	1.62	141.5	1.24942	141.5	2.31632	141.5	0.9526
141.6	1.62	141.6	1.24742	141.6	2.31232	141.6	0.9542
141.7	1.623	141.7	1.25942	141.7	2.30832	141.7	0.9554
141.8	1.626	141.8	1.26642	141.8	2.30432	141.8	0.9515
141.9	1.629	141.9	1.25242	141.9	2.30732	141.9	0.9554
142	1.637	142	1.26642	142	2.30832	142	0.9623
142.1	1.628	142.1	1.25742	142.1	2.29732	142.1	0.9603
142.2	1.615	142.2	1.26142	142.2	2.29932	142.2	0.951
142.3	1.619	142.3	1.26342	142.3	2.30832	142.3	0.9571
142.4	1.625	142.4	1.25342	142.4	2.31232	142.4	0.9567
142.5	1.614	142.5	1.26042	142.5	2.29932	142.5	0.9608
142.6	1.625	142.6	1.25942	142.6	2.29132	142.6	0.9611
142.7	1.599	142.7	1.24642	142.7	2.28532	142.7	0.9586
142.8	1.604	142.8	1.25942	142.8	2.28432	142.8	0.9623
142.9	1.622	142.9	1.27042	142.9	2.30132	142.9	0.9681
143	1.615	143	1.25542	143	2.29432	143	0.9613
143.1	1.621	143.1	1.25342	143.1	2.29032	143.1	0.959
143.2	1.609	143.2	1.26242	143.2	2.29332	143.2	0.9649
143.3	1.618	143.3	1.26042	143.3	2.29332	143.3	0.9647
143.4	1.6	143.4	1.25742	143.4	2.28732	143.4	0.9707
143.5	1.609	143.5	1.25142	143.5	2.28632	143.5	0.9687
143.6	1.611	143.6	1.26642	143.6	2.29332	143.6	0.9667
143.7	1.621	143.7	1.25842	143.7	2.28832	143.7	0.9669
143.8	1.611	143.8	1.25542	143.8	2.28132	143.8	0.9607
143.9	1.603	143.9	1.25342	143.9	2.28032	143.9	0.9634
144	1.602	144	1.26542	144	2.28732	144	0.9639
144.1	1.617	144.1	1.26642	144.1	2.28132	144.1	0.9674
144.2	1.608	144.2	1.26342	144.2	2.29532	144.2	0.97
144.3	1.61	144.3	1.25442	144.3	2.28932	144.3	0.9777
144.4	1.6	144.4	1.25842	144.4	2.28032	144.4	0.9669
144.5	1.608	144.5	1.25442	144.5	2.28032	144.5	0.9793
144.6	1.597	144.6	1.25542	144.6	2.28632	144.6	0.9741
144.7	1.617	144.7	1.26142	144.7	2.29632	144.7	0.976
144.8	1.605	144.8	1.26842	144.8	2.28832	144.8	0.9787
144.9	1.598	144.9	1.26842	144.9	2.28632	144.9	0.9707
145	1.599	145	1.28042	145	2.27432	145	0.9665
145.1	1.594	145.1	1.26742	145.1	2.27932	145.1	0.9719
145.2	1.587	145.2	1.26042	145.2	2.28932	145.2	0.9716
145.3	1.597	145.3	1.26942	145.3	2.28332	145.3	0.9712
145.4	1.597	145.4	1.26542	145.4	2.27232	145.4	0.9708
145.5	1.599	145.5	1.25742	145.5	2.26332	145.5	0.9779
145.6	1.591	145.6	1.27742	145.6	2.26532	145.6	0.9811
145.7	1.601	145.7	1.28042	145.7	2.26732	145.7	0.9871
145.8	1.597	145.8	1.27542	145.8	2.26832	145.8	0.9795
145.9	1.596	145.9	1.27642	145.9	2.27332	145.9	0.9717
146	1.586	146	1.27642	146	2.26332	146	0.989
146.1	1.584	146.1	1.27342	146.1	2.26532	146.1	0.9799
146.2	1.591	146.2	1.27742	146.2	2.27232	146.2	0.9757
146.3	1.588	146.3	1.28242	146.3	2.27432	146.3	0.9794
146.4	1.59	146.4	1.27742	146.4	2.27432	146.4	0.978
146.5	1.586	146.5	1.27042	146.5	2.27932	146.5	0.9814
146.6	1.595	146.6	1.27942	146.6	2.26932	146.6	0.9846
146.7	1.599	146.7	1.28542	146.7	2.25332	146.7	0.9822
146.8	1.586	146.8	1.27942	146.8	2.26232	146.8	0.9903
146.9	1.581	146.9	1.27542	146.9	2.26632	146.9	0.9824
147	1.585	147	1.28142	147	2.26732	147	0.9746
147.1	1.579	147.1	1.27742	147.1	2.26832	147.1	0.985
147.2	1.592	147.2	1.28242	147.2	2.27532	147.2	0.9749
147.3	1.578	147.3	1.28542	147.3	2.26632	147.3	0.9851
147.4	1.588	147.4	1.29042	147.4	2.27032	147.4	0.9768
147.5	1.589	147.5	1.28442	147.5	2.27732	147.5	0.9736
147.6	1.567	147.6	1.27842	147.6	2.26732	147.6	0.9775
147.7	1.593	147.7	1.28842	147.7	2.26632	147.7	0.9886
147.8	1.597	147.8	1.27642	147.8	2.26732	147.8	0.9874
147.9	1.578	147.9	1.28242	147.9	2.27632	147.9	0.9863
148	1.577	148	1.29842	148	2.26432	148	0.9896
148.1	1.588	148.1	1.28742	148.1	2.25232	148.1	0.9832
148.2	1.579	148.2	1.28142	148.2	2.26132	148.2	0.9905
148.3	1.591	148.3	1.29042	148.3	2.25032	148.3	0.9895
148.4	1.574	148.4	1.28942	148.4	2.25032	148.4	0.9803
148.5	1.579	148.5	1.29142	148.5	2.25832	148.5	0.9823
148.6	1.584	148.6	1.29942	148.6	2.26332	148.6	0.9892
148.7	1.571	148.7	1.28342	148.7	2.26732	148.7	0.9835
148.8	1.583	148.8	1.29242	148.8	2.25932	148.8	0.9843
148.9	1.585	148.9	1.28742	148.9	2.26132	148.9	0.9849
149	1.574	149	1.28542	149	2.25332	149	0.9811
149.1	1.586	149.1	1.28342	149.1	2.24232	149.1	0.9797
149.2	1.562	149.2	1.29442	149.2	2.26132	149.2	0.9866
149.3	1.566	149.3	1.28942	149.3	2.26532	149.3	0.9868
149.4	1.573	149.4	1.28042	149.4	2.25632	149.4	0.9869
149.5	1.577	149.5	1.28942	149.5	2.25632	149.5	0.9886
149.6	1.582	149.6	1.28842	149.6	2.25532	149.6	0.9885
149.7	1.564	149.7	1.29142	149.7	2.25132	149.7	0.9859
149.8	1.568	149.8	1.29542	149.8	2.25432	149.8	0.981
149.9	1.56	149.9	1.28942	149.9	2.25332	149.9	0.9888
150	1.552	150	1.29342	150	2.24932	150	0.9895
150.1	1.564	150.1	1.29442	150.1	2.24532	150.1	0.9863
150.2	1.563	150.2	1.29842	150.2	2.24932	150.2	0.9885
150.3	1.57	150.3	1.29842	150.3	2.25432	150.3	0.9803
150.4	1.562	150.4	1.30042	150.4	2.27132	150.4	0.9823
150.5	1.58	150.5	1.29142	150.5	2.25432	150.5	0.9846
150.6	1.565	150.6	1.29442	150.6	2.24632	150.6	0.9821
150.7	1.579	150.7	1.30342	150.7	2.24832	150.7	0.9911
150.8	1.566	150.8	1.30142	150.8	2.24032	150.8	0.9795
150.9	1.565	150.9	1.30142	150.9	2.25232	150.9	0.9818
151	1.565	151	1.30442	151	2.26132	151	0.9853
151.1	1.558	151.1	1.30142	151.1	2.25232	151.1	0.9875
151.2	1.552	151.2	1.29842	151.2	2.23632	151.2	0.991
151.3	1.547	151.3	1.30542	151.3	2.25032	151.3	0.9836
151.4	1.55	151.4	1.30842	151.4	2.24132	151.4	0.9774
151.5	1.556	151.5	1.29242	151.5	2.24132	151.5	0.9819
151.6	1.553	151.6	1.28642	151.6	2.23432	151.6	0.9836
151.7	1.558	151.7	1.30342	151.7	2.23132	151.7	0.988
151.8	1.569	151.8	1.29642	151.8	2.25232	151.8	0.9861
151.9	1.558	151.9	1.29742	151.9	2.24732	151.9	0.9893
152	1.56	152	1.29142	152	2.23132	152	0.9954
152.1	1.548	152.1	1.29542	152.1	2.23832	152.1	0.9817
152.2	1.56	152.2	1.29542	152.2	2.24332	152.2	0.9735
152.3	1.54	152.3	1.30942	152.3	2.24832	152.3	0.9748
152.4	1.557	152.4	1.30642	152.4	2.23832	152.4	0.9825
152.5	1.555	152.5	1.30342	152.5	2.24732	152.5	0.9794
152.6	1.532	152.6	1.29842	152.6	2.25232	152.6	0.9913
152.7	1.536	152.7	1.30642	152.7	2.24332	152.7	0.9869
152.8	1.543	152.8	1.29842	152.8	2.24532	152.8	0.9872
152.9	1.544	152.9	1.29742	152.9	2.23532	152.9	0.9835
153	1.559	153	1.30942	153	2.23332	153	0.9744
153.1	1.554	153.1	1.30542	153.1	2.23532	153.1	0.9765
153.2	1.546	153.2	1.30442	153.2	2.24532	153.2	0.9795
153.3	1.546	153.3	1.29642	153.3	2.24032	153.3	0.9829
153.4	1.56	153.4	1.29542	153.4	2.22832	153.4	0.9762
153.5	1.54	153.5	1.29142	153.5	2.24332	153.5	0.976
153.6	1.549	153.6	1.31142	153.6	2.23632	153.6	0.972
153.7	1.535	153.7	1.30342	153.7	2.23932	153.7	0.9764
153.8	1.548	153.8	1.29742	153.8	2.23132	153.8	0.9822
153.9	1.558	153.9	1.29242	153.9	2.21932	153.9	0.9746
154	1.545	154	1.29742	154	2.23432	154	0.9845
154.1	1.556	154.1	1.30742	154.1	2.23832	154.1	0.9819
154.2	1.546	154.2	1.30042	154.2	2.23132	154.2	0.9791
154.3	1.554	154.3	1.31042	154.3	2.23332	154.3	0.9745
154.4	1.561	154.4	1.29942	154.4	2.23732	154.4	0.9749
154.5	1.549	154.5	1.29742	154.5	2.22732	154.5	0.9778
154.6	1.534	154.6	1.30342	154.6	2.21632	154.6	0.9758
154.7	1.547	154.7	1.29442	154.7	2.23332	154.7	0.9721
154.8	1.543	154.8	1.30142	154.8	2.23232	154.8	0.9713
154.9	1.55	154.9	1.29942	154.9	2.22432	154.9	0.9758
155	1.549	155	1.29142	155	2.22232	155	0.9706
155.1	1.54	155.1	1.28242	155.1	2.22632	155.1	0.9727
155.2	1.557	155.2	1.28842	155.2	2.22632	155.2	0.9626
155.3	1.551	155.3	1.29942	155.3	2.22632	155.3	0.9648
155.4	1.548	155.4	1.29742	155.4	2.22832	155.4	0.9656
155.5	1.542	155.5	1.29242	155.5	2.22032	155.5	0.9751
155.6	1.536	155.6	1.29342	155.6	2.22432	155.6	0.9715
155.7	1.536	155.7	1.29142	155.7	2.22332	155.7	0.9709
155.8	1.546	155.8	1.30342	155.8	2.22832	155.8	0.9722
155.9	1.535	155.9	1.30842	155.9	2.22432	155.9	0.9691
156	1.541	156	1.29942	156	2.22632	156	0.967
156.1	1.54	156.1	1.29442	156.1	2.22532	156.1	0.9635
156.2	1.538	156.2	1.27842	156.2	2.21532	156.2	0.9703
156.3	1.548	156.3	1.29142	156.3	2.21732	156.3	0.9652
156.4	1.539	156.4	1.29542	156.4	2.21632	156.4	0.9665
156.5	1.548	156.5	1.29142	156.5	2.22432	156.5	0.9599
156.6	1.537	156.6	1.29442	156.6	2.22632	156.6	0.9654
156.7	1.544	156.7	1.29042	156.7	2.22732	156.7	0.9707
156.8	1.549	156.8	1.28942	156.8	2.22232	156.8	0.9524
156.9	1.548	156.9	1.29142	156.9	2.22332	156.9	0.9564
157	1.54	157	1.28242	157	2.21332	157	0.9636
157.1	1.539	157.1	1.28542	157.1	2.22532	157.1	0.9516
157.2	1.532	157.2	1.29242	157.2	2.22432	157.2	0.9587
157.3	1.546	157.3	1.28442	157.3	2.21032	157.3	0.9616
157.4	1.54	157.4	1.27542	157.4	2.21032	157.4	0.9591
157.5	1.527	157.5	1.28242	157.5	2.20932	157.5	0.9522
157.6	1.542	157.6	1.28642	157.6	2.22132	157.6	0.9694
157.7	1.535	157.7	1.27042	157.7	2.22532	157.7	0.9553
157.8	1.541	157.8	1.28942	157.8	2.21732	157.8	0.9594
157.9	1.537	157.9	1.28342	157.9	2.21232	157.9	0.951
158	1.529	158	1.29042	158	2.21132	158	0.9516
158.1	1.537	158.1	1.28842	158.1	2.21532	158.1	0.9529
158.2	1.535	158.2	1.27642	158.2	2.20932	158.2	0.9501
158.3	1.54	158.3	1.15242	158.3	2.21732	158.3	0.9544
158.4	1.536	158.4	0.70262	158.4	2.21332	158.4	0.9487
158.5	1.196	158.5	0.46852	158.5	2.20232	158.5	0.9471
158.6	0.5551	158.6	0.35682	158.6	1.60032	158.6	0.9454
158.7	0.4006	158.7	0.28582	158.7	0.49572	158.7	0.7729
158.8	0.3321	158.8	0.25432	158.8	0.39762	158.8	0.3429
158.9	0.286	158.9	0.24122	158.9	0.35082	158.9	0.2821
159	0.2652	159	0.22882	159	0.31972	159	0.2282
159.1	0.2412	159.1	0.21852	159.1	0.29402	159.1	0.2089
159.2	0.2268	159.2	0.21902	159.2	0.28322	159.2	0.1945
159.3	0.2162	159.3	0.20542	159.3	0.26992	159.3	0.184
159.4	0.2009	159.4	0.20632	159.4	0.26182	159.4	0.1781
159.5	0.1995	159.5	0.19622	159.5	0.25382	159.5	0.1722
159.6	0.187	159.6	0.19262	159.6	0.24522	159.6	0.1652
159.7	0.1861	159.7	0.19022	159.7	0.23592	159.7	0.1624
159.8	0.1771	159.8	0.18882	159.8	0.23342	159.8	0.1571
159.9	0.1715	159.9	0.18612	159.9	0.22642	159.9	0.1543
[truncated: 1,001 more rows]

## Sheet: Fig. 5c
	TAPT-OMe		TAPT-2H		TAPT-Cl		TAPB-OMe
38.46	27.189	41.321	13.595	45.852	6.3161	39.171	13.846
49.643	16.344	54.256	17.29	45.036	6.5455	41.67	13.334
36.846	14.495	39.448	10.411	48.31	4.0359	44.91	13.096
49.313	11.894	48.336	10.674	49.682	5.7172	44.486	10.743
49.36	10.427	50.011	8.9965	52.406	6.6562	44.288	8.7009
54.277	7.4044	50.616	7.902	49.728	5.1166	47.258	7.062
53.116	6.7478	51.041	6.6893	50.488	4.5468	47.65	7.4145
53.197	5.9562	51.346	6.2043	50.517	4.504	48.773	6.4511
53.639	5.6866	51.81	5.7441	50.937	4.6798	47.977	6.2658
53.929	5.4327	52.405	5.6356	51.129	5.0865	48.961	6.1883
54.385	4.7156	52.936	5.7153	51.665	5.7105	49.644	5.5963
53.817	5.1697	52.793	6.2824	51.906	6.4869	49.741	6.5533
54.62	5.4997	53.004	6.8294	52.484	7.3231	50.169	6.8638
54.915	5.8061	53.48	7.3392	52.985	8.4202	50.623	7.6317
55.42	6.6903	53.954	8.7414	53.452	9.4139	51.042	8.7159
55.373	7.4491	54.375	9.6537	54.289	11.499	51.643	9.5132
55.77	8.6885	54.935	11.357	55.048	13.399	52.205	11.178
56.242	10.237	55.735	13.386	55.837	15.798	52.885	13.177
56.667	12.069	56.476	15.885	56.674	18.705	53.585	15.388
57.3	14.415	57.294	18.8	57.598	22.27	54.439	18.253
57.824	17.329	58.278	22.447	58.621	26.615	55.254	21.815
58.323	21.07	59.309	27.651	59.611	32.082	56.058	25.637
59.421	25.424	60.537	32.548	61.612	39.298	57.542	31.563
60.477	31.014	61.957	39.417	63.211	47.82	58.968	38.042
62.199	38.146	64.266	48.461	65.163	58.39	61.092	46.66
63.798	46.599	66.366	58.889	67.738	71.415	63.073	56.72
65.665	57.15	69.178	71.891	71.022	87.421	65.518	69.249
68.113	70.099	72.697	87.814	75.366	107.1	68.885	84.567
71.397	85.958	77.149	107.26	81.069	130.92	72.602	103.28
75.734	105.56	82.933	130.97	88.622	159.89	77.634	126.16
81.48	129.21	90.17	159.82	98.689	195.19	84.066	154.11
89.663	158.43	100.55	194.48	112.35	237.15	92.252	187.73
100.66	192.95	112.78	237.36	130.58	289.42	104.17	230.73
114.78	235.2	130.15	292.62	152.33	351.99	117.51	284.28
136.08	291.8	158.37	355.76	188.83	427.52	141.16	345.68
165.76	359.27	193.84	437.68	236.23	521.82	173.87	428.08
211.99	445.73	248.47	539.13	302.97	631.01	217.72	531.82
278.16	548.72	327.52	662.45	401.77	767.92	280.62	662.68
374.22	665.66	442.2	802.82	541.06	926.45	377.43	826.5
513.77	802.43	606.99	966.2	735.32	1100.1	518.4	1015.7
713.1	943.89	840.9	1140.5	1003.4	1275.5	729.85	1237.1
980.63	1063.7	1161	1291.7	1348.4	1422.5	1040.2	1470.9
1306.4	1145.5	1546.4	1401.3	1765.6	1504.7	1461.8	1684.2
1669.8	1143.6	1990.5	1400.6	2209.5	1500.6	1983.8	1811.9
2010.8	1087.7	2388.1	1338.2	2643.4	1397.3	2558.3	1823.4
2334.2	961.22	2762.8	1177.5	3009.7	1228.9	3116.4	1704.6
2612.8	829.92	3073.3	1016.4	3294.5	1038.8	3595.5	1500.8
2854.8	692.5	3327.1	844.21	3500.3	850.66	3988.1	1248.9
3068.1	587.86	3515.1	740.88	3638.4	690.42	4280.5	1027.7
3266.2	485.96	3678.1	621.31	3732	560.35	4404.8	830.16
3483.4	397.49	3853.8	546.04	3771.9	457.77	4579.3	668.09
3773.1	326.38	3948.9	568.84	3789.4	359.2	4669	508.79
-34.6	0.4567	-34.6	0.31602	-34.6	0.09482	-34.6	0.2108
-34.5	0.4537	-34.5	0.31492	-34.5	0.09002	-34.5	0.2099
-34.4	0.4486	-34.4	0.31112	-34.4	0.09312	-34.4	0.2084
-34.3	0.4529	-34.3	0.31272	-34.3	0.09212	-34.3	0.2082
-34.2	0.4439	-34.2	0.30972	-34.2	0.08702	-34.2	0.2054
-34.1	0.4473	-34.1	0.30542	-34.1	0.09262	-34.1	0.2072
-34	0.4405	-34	0.30422	-34	0.09002	-34	0.2046
-33.9	0.4402	-33.9	0.29882	-33.9	0.08882	-33.9	0.2038
-33.8	0.4386	-33.8	0.30422	-33.8	0.08922	-33.8	0.202
-33.7	0.4367	-33.7	0.30212	-33.7	0.08692	-33.7	0.2025
-33.6	0.4318	-33.6	0.29682	-33.6	0.09042	-33.6	0.2009
-33.5	0.4269	-33.5	0.29502	-33.5	0.09102	-33.5	0.2009
-33.4	0.4293	-33.4	0.29572	-33.4	0.08562	-33.4	0.1997
-33.3	0.4257	-33.3	0.29552	-33.3	0.08672	-33.3	0.198
-33.2	0.4274	-33.2	0.29192	-33.2	0.08522	-33.2	0.1962
-33.1	0.4228	-33.1	0.28632	-33.1	0.09192	-33.1	0.1963
-33	0.4235	-33	0.28952	-33	0.08722	-33	0.1935
-32.9	0.421	-32.9	0.28962	-32.9	0.08962	-32.9	0.1923
-32.8	0.418	-32.8	0.28572	-32.8	0.08452	-32.8	0.1945
-32.7	0.4065	-32.7	0.28532	-32.7	0.08772	-32.7	0.1923
-32.6	0.4211	-32.6	0.28132	-32.6	0.08492	-32.6	0.1897
-32.5	0.4183	-32.5	0.28242	-32.5	0.08582	-32.5	0.1898
-32.4	0.4119	-32.4	0.27922	-32.4	0.08392	-32.4	0.1897
-32.3	0.4104	-32.3	0.28032	-32.3	0.08862	-32.3	0.1882
-32.2	0.41	-32.2	0.27792	-32.2	0.08042	-32.2	0.1879
-32.1	0.4054	-32.1	0.27432	-32.1	0.09042	-32.1	0.1868
-32	0.4096	-32	0.27502	-32	0.08352	-32	0.1852
-31.9	0.404	-31.9	0.27542	-31.9	0.08442	-31.9	0.1844
-31.8	0.4079	-31.8	0.27322	-31.8	0.08372	-31.8	0.1826
-31.7	0.3978	-31.7	0.27232	-31.7	0.08402	-31.7	0.1828
-31.6	0.3997	-31.6	0.27132	-31.6	0.08502	-31.6	0.1828
-31.5	0.4018	-31.5	0.26612	-31.5	0.08092	-31.5	0.1808
-31.4	0.3994	-31.4	0.27102	-31.4	0.08522	-31.4	0.1819
-31.3	0.4012	-31.3	0.26812	-31.3	0.08072	-31.3	0.182
-31.2	0.3981	-31.2	0.26772	-31.2	0.08352	-31.2	0.1792
-31.1	0.3898	-31.1	0.26872	-31.1	0.08372	-31.1	0.1799
-31	0.4001	-31	0.26392	-31	0.07902	-31	0.1796
-30.9	0.395	-30.9	0.26502	-30.9	0.08412	-30.9	0.179
-30.8	0.3915	-30.8	0.26262	-30.8	0.08122	-30.8	0.1774
-30.7	0.3909	-30.7	0.26622	-30.7	0.08232	-30.7	0.1768
-30.6	0.3937	-30.6	0.26022	-30.6	0.08252	-30.6	0.1759
-30.5	0.389	-30.5	0.26062	-30.5	0.08142	-30.5	0.1749
-30.4	0.3895	-30.4	0.25782	-30.4	0.08202	-30.4	0.1742
-30.3	0.3865	-30.3	0.25862	-30.3	0.08102	-30.3	0.1735
-30.2	0.3894	-30.2	0.25602	-30.2	0.07922	-30.2	0.1723
-30.1	0.3873	-30.1	0.26102	-30.1	0.08272	-30.1	0.1715
-30	0.3882	-30	0.25482	-30	0.08012	-30	0.1711
-29.9	0.3863	-29.9	0.25452	-29.9	0.08252	-29.9	0.1697
-29.8	0.3855	-29.8	0.25622	-29.8	0.07752	-29.8	0.1705
-29.7	0.3845	-29.7	0.25222	-29.7	0.07812	-29.7	0.1679
-29.6	0.3843	-29.6	0.25572	-29.6	0.08232	-29.6	0.1684
-29.5	0.3825	-29.5	0.25112	-29.5	0.07712	-29.5	0.1684
-29.4	0.3805	-29.4	0.25102	-29.4	0.07762	-29.4	0.169
-29.3	0.3838	-29.3	0.25152	-29.3	0.07712	-29.3	0.1663
-29.2	0.3787	-29.2	0.24932	-29.2	0.08042	-29.2	0.1673
-29.1	0.3803	-29.1	0.25252	-29.1	0.07972	-29.1	0.1653
-29	0.3812	-29	0.24782	-29	0.07962	-29	0.1644
-28.9	0.3797	-28.9	0.24802	-28.9	0.07052	-28.9	0.164
-28.8	0.3834	-28.8	0.24582	-28.8	0.07722	-28.8	0.163
-28.7	0.3785	-28.7	0.24792	-28.7	0.08022	-28.7	0.1629
-28.6	0.3781	-28.6	0.24802	-28.6	0.07802	-28.6	0.1626
-28.5	0.3744	-28.5	0.24612	-28.5	0.07792	-28.5	0.1602
-28.4	0.3809	-28.4	0.24362	-28.4	0.07492	-28.4	0.1603
-28.3	0.3767	-28.3	0.24632	-28.3	0.07772	-28.3	0.1588
-28.2	0.3758	-28.2	0.24642	-28.2	0.07552	-28.2	0.1582
-28.1	0.3736	-28.1	0.24252	-28.1	0.07862	-28.1	0.1569
-28	0.3757	-28	0.24382	-28	0.07612	-28	0.1582
-27.9	0.3786	-27.9	0.24172	-27.9	0.07342	-27.9	0.1564
-27.8	0.3737	-27.8	0.24242	-27.8	0.07392	-27.8	0.1558
-27.7	0.3745	-27.7	0.23852	-27.7	0.07592	-27.7	0.1533
-27.6	0.3723	-27.6	0.23702	-27.6	0.07612	-27.6	0.1552
-27.5	0.3746	-27.5	0.24352	-27.5	0.07352	-27.5	0.152
-27.4	0.3744	-27.4	0.24022	-27.4	0.07212	-27.4	0.153
-27.3	0.3702	-27.3	0.23602	-27.3	0.07822	-27.3	0.1521
-27.2	0.3745	-27.2	0.23662	-27.2	0.07562	-27.2	0.151
-27.1	0.3709	-27.1	0.23852	-27.1	0.07482	-27.1	0.149
-27	0.3693	-27	0.23732	-27	0.07442	-27	0.1503
-26.9	0.3665	-26.9	0.23982	-26.9	0.07222	-26.9	0.1478
-26.8	0.3635	-26.8	0.23272	-26.8	0.07432	-26.8	0.1481
-26.7	0.3641	-26.7	0.23402	-26.7	0.07072	-26.7	0.147
-26.6	0.3663	-26.6	0.23592	-26.6	0.07012	-26.6	0.1425
-26.5	0.3609	-26.5	0.23292	-26.5	0.06852	-26.5	0.1466
-26.4	0.3648	-26.4	0.23432	-26.4	0.07752	-26.4	0.1432
-26.3	0.3618	-26.3	0.23942	-26.3	0.07472	-26.3	0.1435
-26.2	0.363	-26.2	0.23412	-26.2	0.07312	-26.2	0.1435
-26.1	0.3631	-26.1	0.23022	-26.1	0.07052	-26.1	0.1423
-26	0.3595	-26	0.23472	-26	0.07232	-26	0.1397
-25.9	0.3659	-25.9	0.22882	-25.9	0.07112	-25.9	0.142
-25.8	0.3634	-25.8	0.23132	-25.8	0.07172	-25.8	0.1391
-25.7	0.366	-25.7	0.23052	-25.7	0.07292	-25.7	0.1378
-25.6	0.3642	-25.6	0.23152	-25.6	0.06942	-25.6	0.1393
-25.5	0.3619	-25.5	0.22872	-25.5	0.06872	-25.5	0.1375
-25.4	0.3647	-25.4	0.23252	-25.4	0.07112	-25.4	0.1358
-25.3	0.3663	-25.3	0.22782	-25.3	0.06862	-25.3	0.1354
-25.2	0.3656	-25.2	0.22832	-25.2	0.07222	-25.2	0.1349
-25.1	0.3643	-25.1	0.22742	-25.1	0.06812	-25.1	0.1335
-25	0.361	-25	0.22962	-25	0.06762	-25	0.1337
-24.9	0.3647	-24.9	0.23082	-24.9	0.07172	-24.9	0.1324
-24.8	0.3619	-24.8	0.22702	-24.8	0.06742	-24.8	0.1322
-24.7	0.3613	-24.7	0.22372	-24.7	0.06932	-24.7	0.1321
-24.6	0.3622	-24.6	0.22572	-24.6	0.06552	-24.6	0.131
-24.5	0.3592	-24.5	0.22652	-24.5	0.07142	-24.5	0.1297
-24.4	0.3586	-24.4	0.22622	-24.4	0.07162	-24.4	0.1304
-24.3	0.3591	-24.3	0.22692	-24.3	0.06512	-24.3	0.128
-24.2	0.3599	-24.2	0.22342	-24.2	0.06692	-24.2	0.1281
-24.1	0.3608	-24.1	0.22372	-24.1	0.06282	-24.1	0.1283
-24	0.3568	-24	0.22572	-24	0.07082	-24	0.1276
-23.9	0.3629	-23.9	0.22192	-23.9	0.06722	-23.9	0.1275
-23.8	0.3606	-23.8	0.22362	-23.8	0.06762	-23.8	0.1272
-23.7	0.3616	-23.7	0.22212	-23.7	0.06342	-23.7	0.1263
-23.6	0.3611	-23.6	0.22592	-23.6	0.07132	-23.6	0.1247
-23.5	0.359	-23.5	0.22092	-23.5	0.06342	-23.5	0.1252
-23.4	0.362	-23.4	0.22172	-23.4	0.06712	-23.4	0.1232
-23.3	0.3588	-23.3	0.22222	-23.3	0.06752	-23.3	0.1249
-23.2	0.36	-23.2	0.22002	-23.2	0.06732	-23.2	0.124
-23.1	0.3635	-23.1	0.22442	-23.1	0.06432	-23.1	0.1239
-23	0.3629	-23	0.21872	-23	0.06782	-23	0.1233
-22.9	0.3593	-22.9	0.22032	-22.9	0.06672	-22.9	0.1213
-22.8	0.3608	-22.8	0.21872	-22.8	0.06262	-22.8	0.1213
-22.7	0.3604	-22.7	0.22762	-22.7	0.06582	-22.7	0.1219
-22.6	0.3573	-22.6	0.21772	-22.6	0.07032	-22.6	0.1207
-22.5	0.3609	-22.5	0.21792	-22.5	0.06412	-22.5	0.1211
-22.4	0.3613	-22.4	0.22592	-22.4	0.06432	-22.4	0.1203
-22.3	0.3616	-22.3	0.21892	-22.3	0.06332	-22.3	0.1195
-22.2	0.3625	-22.2	0.22352	-22.2	0.05962	-22.2	0.1206
-22.1	0.3614	-22.1	0.21972	-22.1	0.06352	-22.1	0.1186
-22	0.3635	-22	0.22082	-22	0.06722	-22	0.1189
-21.9	0.3618	-21.9	0.21802	-21.9	0.06422	-21.9	0.1189
-21.8	0.3587	-21.8	0.21862	-21.8	0.06282	-21.8	0.1174
-21.7	0.364	-21.7	0.21422	-21.7	0.06642	-21.7	0.1174
-21.6	0.3616	-21.6	0.21622	-21.6	0.06052	-21.6	0.1184
-21.5	0.362	-21.5	0.22062	-21.5	0.06772	-21.5	0.1161
-21.4	0.3647	-21.4	0.21492	-21.4	1.37532	-21.4	0.1168
-21.3	0.3935	-21.3	0.22072	-21.3	2.11432	-21.3	0.1154
-21.2	1.474	-21.2	0.21472	-21.2	2.25332	-21.2	0.123
-21.1	1.849	-21.1	0.21752	-21.1	2.34432	-21.1	0.7575
-21	1.974	-21	0.39042	-21	2.38432	-21	0.8996
-20.9	2.053	-20.9	1.17542	-20.9	2.41832	-20.9	0.9347
-20.8	2.119	-20.8	1.29542	-20.8	2.42232	-20.8	0.9633
-20.7	2.135	-20.7	1.35342	-20.7	2.42932	-20.7	0.9787
-20.6	2.158	-20.6	1.39842	-20.6	2.44432	-20.6	0.9791
-20.5	2.185	-20.5	1.42142	-20.5	2.46232	-20.5	0.9937
-20.4	2.201	-20.4	1.42342	-20.4	2.47232	-20.4	1.005
-20.3	2.219	-20.3	1.45042	-20.3	2.46232	-20.3	1.018
-20.2	2.222	-20.2	1.45142	-20.2	2.46732	-20.2	1.009
-20.1	2.221	-20.1	1.45442	-20.1	2.46232	-20.1	1.009
-20	2.241	-20	1.45442	-20	2.46632	-20	1.024
-19.9	2.235	-19.9	1.46042	-19.9	2.47232	-19.9	1.028
-19.8	2.234	-19.8	1.46342	-19.8	2.47132	-19.8	1.018
-19.7	2.254	-19.7	1.47642	-19.7	2.47632	-19.7	1.031
-19.6	2.26	-19.6	1.48042	-19.6	2.47832	-19.6	1.026
-19.5	2.261	-19.5	1.48742	-19.5	2.46832	-19.5	1.029
-19.4	2.247	-19.4	1.47442	-19.4	2.46632	-19.4	1.027
-19.3	2.26	-19.3	1.48242	-19.3	2.47632	-19.3	1.035
-19.2	2.238	-19.2	1.48742	-19.2	2.47432	-19.2	1.033
-19.1	2.245	-19.1	1.49042	-19.1	2.48532	-19.1	1.034
-19	2.257	-19	1.47542	-19	2.48532	-19	1.029
-18.9	2.253	-18.9	1.48342	-18.9	2.47332	-18.9	1.033
-18.8	2.251	-18.8	1.48942	-18.8	2.48132	-18.8	1.031
-18.7	2.26	-18.7	1.47042	-18.7	2.47532	-18.7	1.03
-18.6	2.254	-18.6	1.47642	-18.6	2.47232	-18.6	1.025
-18.5	2.244	-18.5	1.48842	-18.5	2.46732	-18.5	1.025
-18.4	2.25	-18.4	1.47342	-18.4	2.46432	-18.4	1.028
-18.3	2.254	-18.3	1.47742	-18.3	2.46732	-18.3	1.031
-18.2	2.257	-18.2	1.48142	-18.2	2.47532	-18.2	1.033
-18.1	2.245	-18.1	1.48342	-18.1	2.48332	-18.1	1.028
-18	2.23	-18	1.49242	-18	2.48232	-18	1.027
-17.9	2.237	-17.9	1.47342	-17.9	2.46632	-17.9	1.042
-17.8	2.246	-17.8	1.48542	-17.8	2.47032	-17.8	1.029
-17.7	2.242	-17.7	1.48042	-17.7	2.46332	-17.7	1.034
-17.6	2.241	-17.6	1.47542	-17.6	2.45732	-17.6	1.033
-17.5	2.238	-17.5	1.47442	-17.5	2.45332	-17.5	1.037
-17.4	2.236	-17.4	1.47742	-17.4	2.45432	-17.4	1.038
-17.3	2.236	-17.3	1.47642	-17.3	2.45332	-17.3	1.031
-17.2	2.236	-17.2	1.47742	-17.2	2.45432	-17.2	1.033
-17.1	2.228	-17.1	1.48642	-17.1	2.45632	-17.1	1.034
-17	2.231	-17	1.48842	-17	2.45632	-17	1.03
-16.9	2.225	-16.9	1.48742	-16.9	2.45032	-16.9	1.031
-16.8	2.226	-16.8	1.47242	-16.8	2.44932	-16.8	1.027
-16.7	2.223	-16.7	1.48242	-16.7	2.45732	-16.7	1.024
-16.6	2.206	-16.6	1.47242	-16.6	2.45532	-16.6	1.034
-16.5	2.222	-16.5	1.47642	-16.5	2.44332	-16.5	1.037
-16.4	2.222	-16.4	1.48342	-16.4	2.44932	-16.4	1.035
-16.3	2.205	-16.3	1.47642	-16.3	2.44332	-16.3	1.038
-16.2	2.195	-16.2	1.49142	-16.2	2.43832	-16.2	1.029
-16.1	2.192	-16.1	1.48742	-16.1	2.44132	-16.1	1.026
-16	2.197	-16	1.48342	-16	2.43832	-16	1.025
-15.9	2.203	-15.9	1.46942	-15.9	2.43432	-15.9	1.022
-15.8	2.198	-15.8	1.48442	-15.8	2.42832	-15.8	1.028
-15.7	2.208	-15.7	1.48342	-15.7	2.44232	-15.7	1.03
-15.6	2.187	-15.6	1.47542	-15.6	2.43732	-15.6	1.036
-15.5	2.196	-15.5	1.46042	-15.5	2.43832	-15.5	1.031
-15.4	2.207	-15.4	1.47142	-15.4	2.43932	-15.4	1.032
-15.3	2.186	-15.3	1.47242	-15.3	2.42932	-15.3	1.031
-15.2	2.191	-15.2	1.47142	-15.2	2.43132	-15.2	1.032
-15.1	2.195	-15.1	1.48642	-15.1	2.43232	-15.1	1.026
-15	2.188	-15	1.46942	-15	2.45532	-15	1.032
-14.9	2.193	-14.9	1.47742	-14.9	2.45332	-14.9	1.034
-14.8	2.178	-14.8	1.46442	-14.8	2.44332	-14.8	1.031
-14.7	2.171	-14.7	1.46942	-14.7	2.42332	-14.7	1.036
-14.6	2.172	-14.6	1.46442	-14.6	2.42632	-14.6	1.023
-14.5	2.186	-14.5	1.46642	-14.5	2.43132	-14.5	1.026
-14.4	2.179	-14.4	1.48342	-14.4	2.42132	-14.4	1.032
-14.3	2.159	-14.3	1.47442	-14.3	2.41032	-14.3	1.03
-14.2	2.173	-14.2	1.47242	-14.2	2.41532	-14.2	1.036
-14.1	2.174	-14.1	1.48442	-14.1	2.41332	-14.1	1.017
-14	2.158	-14	1.47942	-14	2.42232	-14	1.031
-13.9	2.16	-13.9	1.47342	-13.9	2.43632	-13.9	1.027
-13.8	2.153	-13.8	1.47942	-13.8	2.43332	-13.8	1.025
-13.7	2.159	-13.7	1.46142	-13.7	2.41032	-13.7	1.031
-13.6	2.16	-13.6	1.46742	-13.6	2.41032	-13.6	1.028
-13.5	2.169	-13.5	1.47242	-13.5	2.41432	-13.5	1.022
-13.4	2.16	-13.4	1.46442	-13.4	2.40732	-13.4	1.031
-13.3	2.163	-13.3	1.45442	-13.3	2.41832	-13.3	1.024
-13.2	2.136	-13.2	1.46442	-13.2	2.41332	-13.2	1.034
-13.1	2.145	-13.1	1.46142	-13.1	2.42432	-13.1	1.036
-13	2.148	-13	1.46242	-13	2.42032	-13	1.028
-12.9	2.154	-12.9	1.46042	-12.9	2.42032	-12.9	1.024
-12.8	2.139	-12.8	1.46942	-12.8	2.42632	-12.8	1.033
-12.7	2.132	-12.7	1.46542	-12.7	2.41432	-12.7	1.026
-12.6	2.145	-12.6	1.45742	-12.6	2.41232	-12.6	1.025
-12.5	2.127	-12.5	1.45742	-12.5	2.40232	-12.5	1.024
-12.4	2.131	-12.4	1.46742	-12.4	2.40432	-12.4	1.024
-12.3	2.132	-12.3	1.47542	-12.3	2.40532	-12.3	1.031
-12.2	2.128	-12.2	1.47142	-12.2	2.41432	-12.2	1.032
-12.1	2.13	-12.1	1.47942	-12.1	2.40432	-12.1	1.027
-12	2.13	-12	1.46742	-12	2.40632	-12	1.035
-11.9	2.115	-11.9	1.45542	-11.9	2.41332	-11.9	1.032
-11.8	2.135	-11.8	1.46642	-11.8	2.41032	-11.8	1.033
-11.7	2.107	-11.7	1.46842	-11.7	2.41332	-11.7	1.021
-11.6	2.135	-11.6	1.45442	-11.6	2.40832	-11.6	1.023
-11.5	2.121	-11.5	1.46442	-11.5	2.41932	-11.5	1.021
-11.4	2.138	-11.4	1.46942	-11.4	2.41132	-11.4	1.02
-11.3	2.116	-11.3	1.45142	-11.3	2.41032	-11.3	1.021
-11.2	2.096	-11.2	1.45742	-11.2	2.40532	-11.2	1.015
-11.1	2.111	-11.1	1.46742	-11.1	2.40232	-11.1	1.014
-11	2.111	-11	1.46042	-11	2.40532	-11	1.023
-10.9	2.104	-10.9	1.46742	-10.9	2.40132	-10.9	1.02
-10.8	2.11	-10.8	1.46342	-10.8	2.40532	-10.8	1.031
-10.7	2.106	-10.7	1.45442	-10.7	2.40432	-10.7	1.028
-10.6	2.11	-10.6	1.46842	-10.6	2.40532	-10.6	1.025
-10.5	2.086	-10.5	1.46442	-10.5	2.40532	-10.5	1.018
-10.4	2.095	-10.4	1.46742	-10.4	2.40332	-10.4	1.032
-10.3	2.092	-10.3	1.46042	-10.3	2.38632	-10.3	1.025
-10.2	2.085	-10.2	1.46042	-10.2	2.39232	-10.2	1.021
-10.1	2.079	-10.1	1.45242	-10.1	2.38732	-10.1	1.014
-10	2.075	-10	1.46442	-10	2.40132	-10	1.025
-9.9	2.084	-9.9	1.45542	-9.9	2.39332	-9.9	1.012
-9.8	2.084	-9.8	1.44742	-9.8	2.37632	-9.8	1.021
-9.7	2.082	-9.7	1.45642	-9.7	2.39332	-9.7	1.022
-9.6	2.076	-9.6	1.46642	-9.6	2.39932	-9.6	1.02
-9.5	2.075	-9.5	1.45342	-9.5	2.38632	-9.5	1.022
-9.4	2.076	-9.4	1.46542	-9.4	2.39632	-9.4	1.025
-9.3	2.064	-9.3	1.45742	-9.3	2.39832	-9.3	1.02
-9.2	2.063	-9.2	1.45442	-9.2	2.38632	-9.2	1.019
-9.1	2.06	-9.1	1.44542	-9.1	2.38732	-9.1	1.018
-9	2.073	-9	1.45242	-9	2.38932	-9	1.022
-8.9	2.071	-8.9	1.46242	-8.9	2.39632	-8.9	1.029
-8.8	2.069	-8.8	1.46642	-8.8	2.38932	-8.8	1.019
-8.7	2.078	-8.7	1.45942	-8.7	2.38532	-8.7	1.023
-8.6	2.073	-8.6	1.45342	-8.6	2.39232	-8.6	1.016
-8.5	2.062	-8.5	1.44542	-8.5	2.40332	-8.5	1.019
-8.4	2.065	-8.4	1.45442	-8.4	2.38332	-8.4	1.023
-8.3	2.072	-8.3	1.45442	-8.3	2.38132	-8.3	1.021
-8.2	2.051	-8.2	1.45142	-8.2	2.38932	-8.2	1.014
-8.1	2.046	-8.1	1.44942	-8.1	2.39632	-8.1	1.011
-8	2.058	-8	1.45142	-8	2.38232	-8	1.015
-7.9	2.049	-7.9	1.44842	-7.9	2.39032	-7.9	1.018
-7.8	2.054	-7.8	1.44942	-7.8	2.38632	-7.8	1.019
-7.7	2.058	-7.7	1.45442	-7.7	2.39332	-7.7	1.016
-7.6	2.052	-7.6	1.45242	-7.6	2.37532	-7.6	1.015
-7.5	2.031	-7.5	1.45842	-7.5	2.37432	-7.5	1.025
-7.4	2.048	-7.4	1.44342	-7.4	2.37632	-7.4	1.014
-7.3	2.044	-7.3	1.45842	-7.3	2.39032	-7.3	1.011
-7.2	2.028	-7.2	1.46242	-7.2	2.38832	-7.2	1.02
-7.1	2.043	-7.1	1.44742	-7.1	2.38132	-7.1	1.022
-7	2.015	-7	1.44542	-7	2.37632	-7	1.019
-6.9	2.033	-6.9	1.45942	-6.9	2.36932	-6.9	1.014
-6.8	2.043	-6.8	1.45142	-6.8	2.37232	-6.8	1.015
-6.7	2.027	-6.7	1.44842	-6.7	2.37432	-6.7	1.02
-6.6	2.023	-6.6	1.44542	-6.6	2.38332	-6.6	1.015
-6.5	2.024	-6.5	1.44542	-6.5	2.37532	-6.5	1.015
-6.4	2.021	-6.4	1.44442	-6.4	2.36632	-6.4	1.009
-6.3	2.026	-6.3	1.45442	-6.3	2.37832	-6.3	1.01
-6.2	2.021	-6.2	1.45042	-6.2	2.38132	-6.2	1.012
-6.1	2.024	-6.1	1.43842	-6.1	2.38832	-6.1	1.012
-6	2.021	-6	1.44642	-6	2.38332	-6	1.011
-5.9	2.008	-5.9	1.45042	-5.9	2.37932	-5.9	1.014
-5.8	2.02	-5.8	1.43842	-5.8	2.36732	-5.8	1.004
-5.7	2.012	-5.7	1.45342	-5.7	2.38132	-5.7	1.01
-5.6	2.016	-5.6	1.45842	-5.6	2.37332	-5.6	1.014
-5.5	2.005	-5.5	1.45542	-5.5	2.39932	-5.5	1.015
-5.4	2.004	-5.4	1.44342	-5.4	2.38232	-5.4	1.019
-5.3	2.008	-5.3	1.43742	-5.3	2.37132	-5.3	1.01
-5.2	2.005	-5.2	1.43642	-5.2	2.35832	-5.2	1.015
-5.1	2.004	-5.1	1.44542	-5.1	2.36532	-5.1	1.018
-5	2.006	-5	1.44042	-5	2.36732	-5	1.013
-4.9	2.007	-4.9	1.45642	-4.9	2.37432	-4.9	1.009
-4.8	2.002	-4.8	1.44742	-4.8	2.38332	-4.8	1.018
-4.7	2.009	-4.7	1.44842	-4.7	2.37432	-4.7	1.005
-4.6	1.998	-4.6	1.45142	-4.6	2.37332	-4.6	1.015
-4.5	2.002	-4.5	1.45442	-4.5	2.36532	-4.5	1.012
-4.4	2.004	-4.4	1.44542	-4.4	2.37232	-4.4	1.014
-4.3	2.003	-4.3	1.45242	-4.3	2.37332	-4.3	1.007
-4.2	1.991	-4.2	1.44542	-4.2	2.35332	-4.2	1.021
-4.1	1.995	-4.1	1.44642	-4.1	2.36932	-4.1	1.019
-4	1.976	-4	1.44942	-4	2.37032	-4	1.014
-3.9	1.986	-3.9	1.45142	-3.9	2.38232	-3.9	1.013
-3.8	1.988	-3.8	1.43442	-3.8	2.35532	-3.8	1.008
-3.7	1.983	-3.7	1.43642	-3.7	2.36832	-3.7	1.009
-3.6	1.97	-3.6	1.45442	-3.6	2.37032	-3.6	1.008
-3.5	1.961	-3.5	1.43942	-3.5	2.35932	-3.5	1.008
-3.4	1.984	-3.4	1.44442	-3.4	2.36732	-3.4	1.002
-3.3	1.97	-3.3	1.43342	-3.3	2.37332	-3.3	1.001
-3.2	1.963	-3.2	1.44742	-3.2	2.36932	-3.2	1.008
-3.1	1.971	-3.1	1.44942	-3.1	2.37032	-3.1	1.002
-3	1.97	-3	1.44842	-3	2.37232	-3	1.006
-2.9	1.98	-2.9	1.44842	-2.9	2.35932	-2.9	1.014
-2.8	1.988	-2.8	1.43742	-2.8	2.36632	-2.8	0.9976
-2.7	1.962	-2.7	1.44442	-2.7	2.36732	-2.7	0.9927
-2.6	1.962	-2.6	1.44242	-2.6	2.36832	-2.6	0.9996
-2.5	1.944	-2.5	1.43742	-2.5	2.36332	-2.5	1.003
-2.4	1.963	-2.4	1.45142	-2.4	2.36032	-2.4	1.01
-2.3	1.963	-2.3	1.44642	-2.3	2.35432	-2.3	1.003
-2.2	1.971	-2.2	1.44842	-2.2	2.35632	-2.2	1.002
-2.1	1.946	-2.1	1.44842	-2.1	2.35732	-2.1	1.008
-2	1.979	-2	1.43742	-2	2.36032	-2	1.003
-1.9	1.966	-1.9	1.45342	-1.9	2.36432	-1.9	0.9979
-1.8	1.96	-1.8	1.44842	-1.8	2.36532	-1.8	1.005
-1.7	1.963	-1.7	1.43542	-1.7	2.35732	-1.7	1.01
-1.6	1.953	-1.6	1.44742	-1.6	2.36732	-1.6	1.002
-1.5	1.941	-1.5	1.44142	-1.5	2.36832	-1.5	0.9987
-1.4	1.658	-1.4	1.45142	-1.4	2.14132	-1.4	1.002
-1.3	0.86	-1.3	0.93642	-1.3	0.67802	-1.3	1.001
-1.2	0.6973	-1.2	0.51642	-1.2	0.49722	-1.2	0.9967
-1.1	0.5858	-1.1	0.42892	-1.1	0.41572	-1.1	0.987
-1	0.5327	-1	0.38522	-1	0.36932	-1	0.4365
-0.9	0.4942	-0.9	0.36112	-0.9	0.34182	-0.9	0.2914
-0.8	0.4736	-0.8	0.34032	-0.8	0.31932	-0.8	0.2503
-0.7	0.4506	-0.7	0.32522	-0.7	0.30092	-0.7	0.2278
-0.6	0.4382	-0.6	0.31232	-0.6	0.28492	-0.6	0.2146
-0.5	0.4256	-0.5	0.31112	-0.5	0.27692	-0.5	0.2035
-0.4	0.4132	-0.4	0.30422	-0.4	0.26422	-0.4	0.1934
-0.3	0.4047	-0.3	0.29352	-0.3	0.25662	-0.3	0.1877
-0.2	0.3976	-0.2	0.28382	-0.2	0.24702	-0.2	0.1826
-0.1	0.3949	-0.1	0.29042	-0.1	0.24392	-0.1	0.177
0	0.3874	0	0.27902	0	0.23722	0	0.1747
0.1	0.377	0.1	0.28122	0.1	0.23002	0.1	0.1684
0.2	0.3751	0.2	0.27602	0.2	0.22692	0.2	0.1665
0.3	0.3732	0.3	0.27272	0.3	0.22332	0.3	0.1663
0.4	0.3702	0.4	0.26932	0.4	0.21822	0.4	0.1619
0.5	0.3649	0.5	0.26842	0.5	0.21422	0.5	0.1596
0.6	0.3625	0.6	0.26442	0.6	0.21232	0.6	0.157
0.7	0.3553	0.7	0.26732	0.7	0.20712	0.7	0.1553
0.8	0.3553	0.8	0.26052	0.8	0.20392	0.8	0.1547
0.9	0.3494	0.9	0.25982	0.9	0.19892	0.9	0.1517
1	0.3477	1	0.26392	1	0.19612	1	0.1505
1.1	0.3438	1.1	0.25602	1.1	0.19652	1.1	0.1504
1.2	0.3433	1.2	0.25782	1.2	0.19442	1.2	0.1487
1.3	0.3472	1.3	0.25672	1.3	0.18962	1.3	0.146
1.4	0.3383	1.4	0.25302	1.4	0.18922	1.4	0.1447
1.5	0.3392	1.5	0.25262	1.5	0.18472	1.5	0.1431
1.6	0.3366	1.6	0.25122	1.6	0.18112	1.6	0.1442
1.7	0.3363	1.7	0.25142	1.7	0.18112	1.7	0.1424
1.8	0.3358	1.8	0.25232	1.8	0.18362	1.8	0.1392
1.9	0.3333	1.9	0.25072	1.9	0.17862	1.9	0.1406
2	0.3283	2	0.24912	2	0.17552	2	0.1387
2.1	0.3306	2.1	0.24622	2.1	0.17002	2.1	0.1389
2.2	0.3224	2.2	0.24692	2.2	0.17362	2.2	0.1375
2.3	0.3275	2.3	0.24212	2.3	0.17162	2.3	0.1352
2.4	0.3262	2.4	0.24292	2.4	0.17112	2.4	0.1362
2.5	0.3277	2.5	0.24552	2.5	0.16792	2.5	0.1343
2.6	0.3197	2.6	0.24642	2.6	0.16542	2.6	0.1351
2.7	0.3242	2.7	0.24242	2.7	0.16792	2.7	0.1332
2.8	0.3166	2.8	0.24062	2.8	0.16442	2.8	0.1331
2.9	0.3169	2.9	0.23862	2.9	0.15932	2.9	0.1326
3	0.3208	3	0.24012	3	0.16262	3	0.1308
3.1	0.3212	3.1	0.24052	3.1	0.16032	3.1	0.1308
3.2	0.3185	3.2	0.23912	3.2	0.16312	3.2	0.1302
3.3	0.3162	3.3	0.23442	3.3	0.15802	3.3	0.1307
3.4	0.3142	3.4	0.23692	3.4	0.15272	3.4	0.1286
3.5	0.3126	3.5	0.23762	3.5	0.15932	3.5	0.1279
3.6	0.3138	3.6	0.23712	3.6	0.15602	3.6	0.1287
3.7	0.3117	3.7	0.23342	3.7	0.15892	3.7	0.1273
3.8	0.3112	3.8	0.23572	3.8	0.15492	3.8	0.1254
3.9	0.3145	3.9	0.23362	3.9	0.15282	3.9	0.1263
4	0.3075	4	0.23022	4	0.15262	4	0.1254
4.1	0.3101	4.1	0.23552	4.1	0.15322	4.1	0.1264
4.2	0.3121	4.2	0.23512	4.2	0.15062	4.2	0.1247
4.3	0.3078	4.3	0.23112	4.3	0.15372	4.3	0.124
4.4	0.3083	4.4	0.22982	4.4	0.15152	4.4	0.1241
4.5	0.3082	4.5	0.23422	4.5	0.15002	4.5	0.1243
4.6	0.3017	4.6	0.23532	4.6	0.14962	4.6	0.1229
4.7	0.3105	4.7	0.22702	4.7	0.14942	4.7	0.1236
4.8	0.3082	4.8	0.22902	4.8	0.14592	4.8	0.1223
4.9	0.3006	4.9	0.23202	4.9	0.14782	4.9	0.121
5	0.3035	5	0.22882	5	0.14672	5	0.1208
5.1	0.3079	5.1	0.22582	5.1	0.14512	5.1	0.12
5.2	0.3029	5.2	0.22782	5.2	0.14682	5.2	0.1212
5.3	0.3048	5.3	0.22962	5.3	0.14612	5.3	0.1209
5.4	0.3008	5.4	0.22622	5.4	0.14722	5.4	0.1194
5.5	0.3014	5.5	0.22912	5.5	0.14442	5.5	0.1191
5.6	0.3046	5.6	0.22512	5.6	0.14502	5.6	0.1195
5.7	0.2998	5.7	0.21902	5.7	0.14352	5.7	0.1188
5.8	0.3034	5.8	0.22692	5.8	0.14572	5.8	0.1188
5.9	0.3013	5.9	0.22912	5.9	0.14522	5.9	0.1176
6	0.2997	6	0.22592	6	0.14332	6	0.1177
6.1	0.3021	6.1	0.22112	6.1	0.14352	6.1	0.1169
6.2	0.2979	6.2	0.22362	6.2	0.14132	6.2	0.1178
6.3	0.3014	6.3	0.22572	6.3	0.14452	6.3	0.1166
6.4	0.2992	6.4	0.22202	6.4	0.14342	6.4	0.1169
6.5	0.302	6.5	0.21692	6.5	0.14152	6.5	0.116
6.6	0.3003	6.6	0.22412	6.6	0.14362	6.6	0.1161
6.7	0.2998	6.7	0.22082	6.7	0.14112	6.7	0.1147
6.8	0.2973	6.8	0.22112	6.8	0.14232	6.8	0.1164
6.9	0.2981	6.9	0.22452	6.9	0.13502	6.9	0.1153
7	0.2982	7	0.21892	7	0.14652	7	0.1147
7.1	0.2983	7.1	0.22132	7.1	0.14052	7.1	0.1148
7.2	0.2955	7.2	0.21952	7.2	0.14292	7.2	0.1135
7.3	0.2971	7.3	0.22052	7.3	0.14062	7.3	0.1135
7.4	0.2961	7.4	0.22392	7.4	0.14122	7.4	0.1133
7.5	0.2958	7.5	0.22012	7.5	0.14092	7.5	0.1131
7.6	0.2962	7.6	0.21632	7.6	0.13572	7.6	0.1132
7.7	0.2992	7.7	0.22022	7.7	0.14152	7.7	0.1129
7.8	0.2951	7.8	0.21982	7.8	0.14062	7.8	0.1131
7.9	0.2976	7.9	0.21662	7.9	0.14002	7.9	0.111
8	0.2935	8	0.21542	8	0.13672	8	0.1128
8.1	0.2938	8.1	0.21902	8.1	0.14112	8.1	0.1104
8.2	0.2968	8.2	0.21492	8.2	0.13962	8.2	0.1118
8.3	0.2951	8.3	0.21622	8.3	0.13812	8.3	0.1116
8.4	0.2971	8.4	0.21472	8.4	0.13932	8.4	0.1099
8.5	0.2942	8.5	0.21712	8.5	0.13812	8.5	0.1108
8.6	0.2949	8.6	0.21302	8.6	0.13792	8.6	0.1109
8.7	0.295	8.7	0.21512	8.7	0.13882	8.7	0.1104
8.8	0.2969	8.8	0.21402	8.8	0.13682	8.8	0.1098
8.9	0.2913	8.9	0.21802	8.9	0.14042	8.9	0.1098
9	0.2922	9	0.21372	9	0.13632	9	0.1098
9.1	0.2915	9.1	0.21332	9.1	0.13682	9.1	0.1101
9.2	0.2934	9.2	0.21422	9.2	0.13752	9.2	0.1097
9.3	0.2941	9.3	0.20972	9.3	0.13732	9.3	0.107
9.4	0.2894	9.4	0.21642	9.4	0.13692	9.4	0.1101
9.5	0.2965	9.5	0.21342	9.5	0.13922	9.5	0.1093
9.6	0.2872	9.6	0.21012	9.6	0.13462	9.6	0.108
9.7	0.2957	9.7	0.21372	9.7	0.14072	9.7	0.1075
9.8	0.2911	9.8	0.21022	9.8	0.13802	9.8	0.1079
9.9	0.2937	9.9	0.21402	9.9	0.13822	9.9	0.1083
10	0.2942	10	0.21112	10	0.13842	10	0.1078
10.1	0.2879	10.1	0.21132	10.1	0.13542	10.1	0.1085
10.2	0.2906	10.2	0.21212	10.2	0.13852	10.2	0.107
10.3	0.2916	10.3	0.20812	10.3	0.13932	10.3	0.1076
10.4	0.2933	10.4	0.21222	10.4	0.13532	10.4	0.1058
10.5	0.2895	10.5	0.21022	10.5	0.13672	10.5	0.1068
10.6	0.2899	10.6	0.21032	10.6	0.13612	10.6	0.107
10.7	0.2958	10.7	0.20632	10.7	0.13912	10.7	0.1067
10.8	0.2861	10.8	0.21012	10.8	0.13272	10.8	0.1065
10.9	0.295	10.9	0.20712	10.9	0.13762	10.9	0.1051
11	0.2898	11	0.20952	11	0.13512	11	0.1067
11.1	0.289	11.1	0.21012	11.1	0.13882	11.1	0.107
11.2	0.2891	11.2	0.20792	11.2	0.13362	11.2	0.1057
11.3	0.2893	11.3	0.20222	11.3	0.13262	11.3	0.1052
11.4	0.2869	11.4	0.21012	11.4	0.13532	11.4	0.1059
11.5	0.2897	11.5	0.20732	11.5	0.13582	11.5	0.1071
11.6	0.2911	11.6	0.20762	11.6	0.13572	11.6	0.1056
11.7	0.289	11.7	0.20752	11.7	0.13422	11.7	0.1055
11.8	0.2896	11.8	0.20522	11.8	0.13502	11.8	0.1047
11.9	0.2902	11.9	0.20412	11.9	0.13562	11.9	0.106
12	0.2936	12	0.20662	12	0.13672	12	0.1051
12.1	0.292	12.1	0.20472	12.1	0.13322	12.1	0.1051
12.2	0.2887	12.2	0.20252	12.2	0.13272	12.2	0.1051
12.3	0.2926	12.3	0.20452	12.3	0.13482	12.3	0.1046
12.4	0.2902	12.4	0.20612	12.4	0.13322	12.4	0.1059
12.5	0.2915	12.5	0.20492	12.5	0.13122	12.5	0.1049
12.6	0.2908	12.6	0.20562	12.6	0.13472	12.6	0.1041
12.7	0.2902	12.7	0.20092	12.7	0.12762	12.7	0.1042
12.8	0.2871	12.8	0.20502	12.8	0.13252	12.8	0.1052
12.9	0.2916	12.9	0.20452	12.9	0.13192	12.9	0.1043
13	0.2885	13	0.20212	13	0.12852	13	0.1044
13.1	0.2919	13.1	0.20352	13.1	0.13152	13.1	0.1038
13.2	0.2918	13.2	0.19372	13.2	0.12822	13.2	0.1034
13.3	0.2891	13.3	0.20482	13.3	0.13302	13.3	0.1048
13.4	0.2906	13.4	0.20502	13.4	0.12992	13.4	0.1047
13.5	0.2906	13.5	0.20032	13.5	0.13132	13.5	0.104
13.6	0.2875	13.6	0.19902	13.6	0.12712	13.6	0.1046
13.7	0.2901	13.7	0.20322	13.7	0.13022	13.7	0.1044
13.8	0.287	13.8	0.19752	13.8	0.13042	13.8	0.1047
13.9	0.2883	13.9	0.20112	13.9	0.12762	13.9	0.1034
14	0.2873	14	0.19892	14	0.12812	14	0.1045
14.1	0.2898	14.1	0.20032	14.1	0.12822	14.1	0.103
14.2	0.2899	14.2	0.19952	14.2	0.12932	14.2	0.1044
14.3	0.2852	14.3	0.19722	14.3	0.12772	14.3	0.1061
14.4	0.2902	14.4	0.19382	14.4	0.12932	14.4	0.1037
14.5	0.2893	14.5	0.19662	14.5	0.12192	14.5	0.1048
14.6	0.2878	14.6	0.20052	14.6	0.12752	14.6	0.1034
14.7	0.2873	14.7	0.20062	14.7	0.12672	14.7	0.1057
14.8	0.2892	14.8	0.19092	14.8	0.11922	14.8	0.1032
14.9	0.2887	14.9	0.19602	14.9	0.12462	14.9	0.1046
15	0.2867	15	0.19582	15	0.12332	15	0.1051
15.1	0.2869	15.1	0.19532	15.1	0.12532	15.1	0.105
15.2	0.284	15.2	0.19792	15.2	0.12372	15.2	0.1054
15.3	0.2869	15.3	0.19432	15.3	0.12052	15.3	0.1039
15.4	0.2887	15.4	0.19402	15.4	0.12462	15.4	0.1051
15.5	0.2838	15.5	0.19322	15.5	0.12112	15.5	0.1057
15.6	0.2857	15.6	0.19352	15.6	0.11942	15.6	0.1032
15.7	0.2863	15.7	0.19372	15.7	0.11852	15.7	0.1065
15.8	0.2836	15.8	0.19122	15.8	0.12052	15.8	0.1058
15.9	0.2886	15.9	0.19202	15.9	0.12062	15.9	0.105
16	0.2842	16	0.19032	16	0.11752	16	0.1064
16.1	0.2806	16.1	0.19262	16.1	0.11882	16.1	0.1048
16.2	0.2835	16.2	0.19052	16.2	0.11862	16.2	0.1063
16.3	0.2841	16.3	0.18912	16.3	0.11872	16.3	0.1068
16.4	0.2836	16.4	0.18922	16.4	0.11712	16.4	0.1071
16.5	0.2839	16.5	0.19062	16.5	0.11372	16.5	0.1058
16.6	0.2827	16.6	0.18692	16.6	0.11662	16.6	0.1068
16.7	0.2829	16.7	0.18592	16.7	0.11512	16.7	0.1073
16.8	0.2837	16.8	0.18722	16.8	0.11662	16.8	0.1072
16.9	0.2824	16.9	0.18722	16.9	0.11392	16.9	0.1071
17	0.2817	17	0.18682	17	0.11562	17	0.1081
17.1	0.2842	17.1	0.18662	17.1	0.11252	17.1	0.1074
17.2	0.2837	17.2	0.18252	17.2	0.11292	17.2	0.1075
17.3	0.2815	17.3	0.18402	17.3	0.11022	17.3	0.1077
17.4	0.2804	17.4	0.18012	17.4	0.11272	17.4	0.1092
17.5	0.2812	17.5	0.17892	17.5	0.11502	17.5	0.1097
17.6	0.2818	17.6	0.18222	17.6	0.10902	17.6	0.1089
17.7	0.2812	17.7	0.18182	17.7	0.11072	17.7	0.1087
17.8	0.2811	17.8	0.17772	17.8	0.11252	17.8	0.1098
17.9	0.2817	17.9	0.18132	17.9	0.10522	17.9	0.1097
18	0.2777	18	0.17802	18	0.11092	18	0.1093
18.1	0.2824	18.1	0.17832	18.1	0.10772	18.1	0.1097
18.2	0.2811	18.2	0.17602	18.2	0.10972	18.2	0.1103
18.3	0.2808	18.3	0.17822	18.3	0.10782	18.3	0.1109
18.4	0.2792	18.4	0.25322	18.4	0.61292	18.4	0.112
18.5	0.2817	18.5	1.03642	18.5	2.00832	18.5	0.111
18.6	0.2786	18.6	1.18842	18.6	2.19232	18.6	0.1107
18.7	0.3435	18.7	1.26342	18.7	2.29632	18.7	0.1118
18.8	1.345	18.8	1.29642	18.8	2.34632	18.8	0.2416
18.9	1.577	18.9	1.31342	18.9	2.37032	18.9	0.8061
19	1.677	19	1.33542	19	2.37832	19	0.8729
19.1	1.753	19.1	1.34842	19.1	2.40132	19.1	0.9053
19.2	1.812	19.2	1.34842	19.2	2.40332	19.2	0.9231
19.3	1.826	19.3	1.36642	19.3	2.41832	19.3	0.9446
19.4	1.839	19.4	1.36742	19.4	2.43332	19.4	0.9473
19.5	1.859	19.5	1.36842	19.5	2.43932	19.5	0.9658
19.6	1.883	19.6	1.36342	19.6	2.44432	19.6	0.97
19.7	1.881	19.7	1.35442	19.7	2.44932	19.7	0.9773
19.8	1.904	19.8	1.36642	19.8	2.43032	19.8	0.9769
19.9	1.902	19.9	1.36142	19.9	2.44232	19.9	0.9872
20	1.916	20	1.37342	20	2.43232	20	0.9912
20.1	1.917	20.1	1.36942	20.1	2.44232	20.1	0.9836
20.2	1.915	20.2	1.36442	20.2	2.43932	20.2	0.9938
20.3	1.911	20.3	1.36842	20.3	2.43632	20.3	0.9991
20.4	1.919	20.4	1.37342	20.4	2.43332	20.4	0.9922
20.5	1.929	20.5	1.37342	20.5	2.43332	20.5	0.9954
20.6	1.923	20.6	1.37942	20.6	2.43632	20.6	0.9984
20.7	1.93	20.7	1.36142	20.7	2.43132	20.7	0.9923
20.8	1.933	20.8	1.37142	20.8	2.42432	20.8	0.9933
20.9	1.926	20.9	1.37942	20.9	2.43732	20.9	0.9966
21	1.936	21	1.37242	21	2.43532	21	1.004
21.1	1.954	21.1	1.37442	21.1	2.42232	21.1	0.9981
21.2	1.92	21.2	1.38342	21.2	2.42232	21.2	1.002
21.3	1.93	21.3	1.36042	21.3	2.42932	21.3	1.012
21.4	1.935	21.4	1.37342	21.4	2.43232	21.4	1.009
21.5	1.936	21.5	1.36642	21.5	2.42532	21.5	1.016
21.6	1.932	21.6	1.36442	21.6	2.43032	21.6	1.006
21.7	1.926	21.7	1.37542	21.7	2.43132	21.7	1.007
21.8	1.918	21.8	1.36942	21.8	2.41232	21.8	1.006
21.9	1.93	21.9	1.36542	21.9	2.40732	21.9	1.008
22	1.937	22	1.36142	22	2.42132	22	1.014
22.1	1.931	22.1	1.37142	22.1	2.42232	22.1	1.015
22.2	1.929	22.2	1.37342	22.2	2.42232	22.2	1.012
22.3	1.937	22.3	1.36342	22.3	2.42732	22.3	1.015
22.4	1.923	22.4	1.37042	22.4	2.42232	22.4	1.021
22.5	1.949	22.5	1.36242	22.5	2.42832	22.5	1.012
22.6	1.936	22.6	1.36542	22.6	2.41932	22.6	1.024
22.7	1.94	22.7	1.35442	22.7	2.41432	22.7	1.019
22.8	1.945	22.8	1.35542	22.8	2.41332	22.8	1.017
22.9	1.917	22.9	1.36342	22.9	2.41332	22.9	1.022
23	1.951	23	1.36942	23	2.41432	23	1.006
23.1	1.94	23.1	1.36142	23.1	2.41532	23.1	1.019
23.2	1.915	23.2	1.37142	23.2	2.41032	23.2	1.019
23.3	1.914	23.3	1.36442	23.3	2.39932	23.3	1.02
23.4	1.938	23.4	1.36542	23.4	2.39832	23.4	1.014
23.5	1.925	23.5	1.35342	23.5	2.39932	23.5	1.013
23.6	1.938	23.6	1.36542	23.6	2.40832	23.6	1.02
23.7	1.926	23.7	1.35742	23.7	2.40132	23.7	1.028
23.8	1.917	23.8	1.36542	23.8	2.39532	23.8	1.02
23.9	1.924	23.9	1.36242	23.9	2.39732	23.9	1.02
24	1.92	24	1.35142	24	2.39832	24	1.026
24.1	1.918	24.1	1.35342	24.1	2.39232	24.1	1.022
24.2	1.935	24.2	1.35442	24.2	2.39432	24.2	1.029
24.3	1.907	24.3	1.34742	24.3	2.39532	24.3	1.017
24.4	1.901	24.4	1.35642	24.4	2.40432	24.4	1.033
24.5	1.913	24.5	1.34342	24.5	2.41732	24.5	1.028
24.6	1.911	24.6	1.34042	24.6	2.40032	24.6	1.029
24.7	1.889	24.7	1.34742	24.7	2.41332	24.7	1.018
24.8	1.917	24.8	1.34942	24.8	2.41232	24.8	1.014
24.9	1.919	24.9	1.35742	24.9	2.40732	24.9	1.023
25	1.915	25	1.35342	25	2.40932	25	1.022
25.1	1.918	25.1	1.34542	25.1	2.39832	25.1	1.025
25.2	1.913	25.2	1.35042	25.2	2.38232	25.2	1.026
25.3	1.906	25.3	1.34242	25.3	2.38532	25.3	1.023
25.4	1.926	25.4	1.34142	25.4	2.39032	25.4	1.024
25.5	1.913	25.5	1.34242	25.5	2.38832	25.5	1.028
25.6	1.909	25.6	1.34342	25.6	2.38332	25.6	1.032
25.7	1.93	25.7	1.33242	25.7	2.39432	25.7	1.022
25.8	1.894	25.8	1.34142	25.8	2.39232	25.8	1.029
25.9	1.899	25.9	1.36042	25.9	2.39332	25.9	1.028
26	1.889	26	1.34342	26	2.37932	26	1.028
26.1	1.897	26.1	1.34342	26.1	2.38732	26.1	1.029
26.2	1.881	26.2	1.34342	26.2	2.39032	26.2	1.03
26.3	1.897	26.3	1.35242	26.3	2.37932	26.3	1.038
26.4	1.898	26.4	1.34542	26.4	2.37132	26.4	1.028
26.5	1.898	26.5	1.34142	26.5	2.37832	26.5	1.028
26.6	1.89	26.6	1.34342	26.6	2.37932	26.6	1.035
26.7	1.896	26.7	1.33842	26.7	2.38932	26.7	1.032
26.8	1.901	26.8	1.33742	26.8	2.39232	26.8	1.027
26.9	1.879	26.9	1.34442	26.9	2.37432	26.9	1.029
27	1.88	27	1.33342	27	2.37532	27	1.025
27.1	1.891	27.1	1.34042	27.1	2.38132	27.1	1.033
27.2	1.89	27.2	1.33442	27.2	2.37632	27.2	1.026
27.3	1.887	27.3	1.34042	27.3	2.37332	27.3	1.04
27.4	1.875	27.4	1.33742	27.4	2.36932	27.4	1.025
27.5	1.875	27.5	1.33642	27.5	2.36632	27.5	1.035
27.6	1.888	27.6	1.34042	27.6	2.36332	27.6	1.035
27.7	1.877	27.7	1.33842	27.7	2.36432	27.7	1.039
27.8	1.889	27.8	1.33942	27.8	2.36432	27.8	1.031
27.9	1.899	27.9	1.33142	27.9	2.37832	27.9	1.038
28	1.887	28	1.33942	28	2.37532	28	1.031
28.1	1.871	28.1	1.33842	28.1	2.37132	28.1	1.038
28.2	1.883	28.2	1.34242	28.2	2.37432	28.2	1.04
28.3	1.884	28.3	1.32642	28.3	2.37132	28.3	1.036
28.4	1.875	28.4	1.33442	28.4	2.36632	28.4	1.033
28.5	1.861	28.5	1.33642	28.5	2.35832	28.5	1.035
28.6	1.867	28.6	1.33842	28.6	2.34832	28.6	1.04
28.7	1.864	28.7	1.33842	28.7	2.35132	28.7	1.038
28.8	1.869	28.8	1.33942	28.8	2.36632	28.8	1.031
28.9	1.869	28.9	1.33342	28.9	2.37232	28.9	1.037
29	1.854	29	1.33542	29	2.37732	29	1.036
29.1	1.863	29.1	1.33442	29.1	2.37432	29.1	1.03
29.2	1.867	29.2	1.32842	29.2	2.35832	29.2	1.042
29.3	1.86	29.3	1.32042	29.3	2.36332	29.3	1.036
29.4	1.868	29.4	1.32442	29.4	2.38432	29.4	1.034
29.5	1.846	29.5	1.33342	29.5	2.37132	29.5	1.036
29.6	1.859	29.6	1.33242	29.6	2.36932	29.6	1.037
29.7	1.869	29.7	1.32942	29.7	2.37132	29.7	1.041
29.8	1.859	29.8	1.33042	29.8	2.36832	29.8	1.034
29.9	1.858	29.9	1.32542	29.9	2.35332	29.9	1.029
30	1.863	30	1.33442	30	2.35532	30	1.027
30.1	1.848	30.1	1.32842	30.1	2.35932	30.1	1.032
30.2	1.842	30.2	1.31942	30.2	2.37032	30.2	1.031
30.3	1.845	30.3	1.33142	30.3	2.36232	30.3	1.031
30.4	1.861	30.4	1.32242	30.4	2.36332	30.4	1.036
30.5	1.844	30.5	1.33142	30.5	2.36332	30.5	1.028
30.6	1.835	30.6	1.32842	30.6	2.35432	30.6	1.033
30.7	1.845	30.7	1.33042	30.7	2.37132	30.7	1.025
30.8	1.851	30.8	1.33642	30.8	2.36732	30.8	1.025
30.9	1.845	30.9	1.33842	30.9	2.35932	30.9	1.022
31	1.841	31	1.32942	31	2.36332	31	1.03
31.1	1.83	31.1	1.32342	31.1	2.36532	31.1	1.029
31.2	1.825	31.2	1.33342	31.2	2.35632	31.2	1.036
31.3	1.833	31.3	1.32442	31.3	2.34432	31.3	1.031
31.4	1.855	31.4	1.32842	31.4	2.36332	31.4	1.031
31.5	1.849	31.5	1.32542	31.5	2.35632	31.5	1.04
31.6	1.84	31.6	1.32642	31.6	2.37132	31.6	1.039
31.7	1.832	31.7	1.33742	31.7	2.35832	31.7	1.034
31.8	1.834	31.8	1.33942	31.8	2.34732	31.8	1.026
31.9	1.834	31.9	1.33442	31.9	2.34632	31.9	1.031
32	1.836	32	1.33142	32	2.34832	32	1.033
32.1	1.843	32.1	1.33342	32.1	2.34732	32.1	1.033
32.2	1.839	32.2	1.33942	32.2	2.34832	32.2	1.025
32.3	1.819	32.3	1.32242	32.3	2.34032	32.3	1.03
32.4	1.816	32.4	1.33342	32.4	2.34832	32.4	1.029
32.5	1.827	32.5	1.33342	32.5	2.35332	32.5	1.027
32.6	1.822	32.6	1.33042	32.6	2.35032	32.6	1.023
32.7	1.822	32.7	1.32142	32.7	2.35232	32.7	1.03
32.8	1.814	32.8	1.32342	32.8	2.34232	32.8	1.03
32.9	1.813	32.9	1.32842	32.9	2.34132	32.9	1.029
33	1.808	33	1.33042	33	2.33332	33	1.028
33.1	1.819	33.1	1.34242	33.1	2.32832	33.1	1.024
33.2	1.812	33.2	1.34342	33.2	2.35232	33.2	1.026
33.3	1.804	33.3	1.32842	33.3	2.34432	33.3	1.023
33.4	1.818	33.4	1.33842	33.4	2.33632	33.4	1.018
33.5	1.812	33.5	1.33142	33.5	2.34732	33.5	1.027
33.6	1.826	33.6	1.32842	33.6	2.34432	33.6	1.033
33.7	1.817	33.7	1.33042	33.7	2.34832	33.7	1.026
33.8	1.814	33.8	1.32642	33.8	2.34532	33.8	1.023
33.9	1.817	33.9	1.33242	33.9	2.34632	33.9	1.028
34	1.815	34	1.33542	34	2.34332	34	1.021
34.1	1.819	34.1	1.33242	34.1	2.34632	34.1	1.013
34.2	1.812	34.2	1.33842	34.2	2.33232	34.2	1.027
34.3	1.818	34.3	1.32442	34.3	2.34832	34.3	1.023
34.4	1.812	34.4	1.32842	34.4	2.33332	34.4	1.026
34.5	1.822	34.5	1.34542	34.5	2.33432	34.5	1.017
34.6	1.818	34.6	1.34442	34.6	2.33832	34.6	1.017
34.7	1.816	34.7	1.33742	34.7	2.34232	34.7	1.017
34.8	1.808	34.8	1.33142	34.8	2.35232	34.8	1.012
34.9	1.809	34.9	1.34742	34.9	2.33832	34.9	1.018
35	1.811	35	1.32842	35	2.32932	35	1.016
35.1	1.797	35.1	1.35142	35.1	2.34232	35.1	1.016
35.2	1.802	35.2	1.33642	35.2	2.33532	35.2	1.018
35.3	1.818	35.3	1.34842	35.3	2.33232	35.3	1.023
35.4	1.806	35.4	1.34642	35.4	2.32532	35.4	1.015
35.5	1.796	35.5	1.34442	35.5	2.34232	35.5	1.01
35.6	1.806	35.6	1.35042	35.6	2.33532	35.6	1.017
35.7	1.815	35.7	1.33442	35.7	2.33232	35.7	1.015
35.8	1.796	35.8	1.33942	35.8	2.33432	35.8	1.014
35.9	1.801	35.9	1.33142	35.9	2.33632	35.9	1.02
36	1.811	36	1.35142	36	2.33732	36	1.01
36.1	1.819	36.1	1.33742	36.1	2.32832	36.1	1.019
36.2	1.795	36.2	1.33942	36.2	2.32832	36.2	1.022
36.3	1.798	36.3	1.34242	36.3	2.33132	36.3	1.009
36.4	1.809	36.4	1.32942	36.4	2.32832	36.4	1.021
36.5	1.802	36.5	1.33442	36.5	2.33032	36.5	1.013
36.6	1.79	36.6	1.33842	36.6	2.33432	36.6	1.02
36.7	1.803	36.7	1.33242	36.7	2.34432	36.7	1.011
36.8	1.799	36.8	1.33142	36.8	2.33432	36.8	1.016
36.9	1.802	36.9	1.34242	36.9	2.33032	36.9	1.015
37	1.786	37	1.33242	37	2.33432	37	1.01
37.1	1.798	37.1	1.34142	37.1	2.33632	37.1	1.018
37.2	1.792	37.2	1.34642	37.2	2.31832	37.2	1.019
37.3	1.811	37.3	1.33042	37.3	2.31632	37.3	1.012
37.4	1.82	37.4	1.33642	37.4	2.32832	37.4	1.011
37.5	1.8	37.5	1.33342	37.5	2.33132	37.5	1.006
37.6	1.806	37.6	1.32242	37.6	2.32932	37.6	1.008
37.7	1.804	37.7	1.32742	37.7	2.33532	37.7	1.018
37.8	1.788	37.8	1.32842	37.8	2.32832	37.8	1.009
37.9	1.787	37.9	1.32442	37.9	2.33332	37.9	1.006
38	1.8	38	1.32842	38	2.32732	38	1.006
38.1	1.786	38.1	1.33042	38.1	2.31832	38.1	1.008
38.2	1.807	38.2	1.34142	38.2	2.32332	38.2	1.004
38.3	1.797	38.3	1.32842	38.3	2.31332	38.3	1.011
38.4	1.75	38.4	1.33642	38.4	2.31832	38.4	1.009
38.5	0.904	38.5	1.33842	38.5	2.32032	38.5	1.008
38.6	0.6195	38.6	1.26742	38.6	2.33132	38.6	0.8122
38.7	0.5171	38.7	0.54622	38.7	1.54132	38.7	0.3728
38.8	0.4673	38.8	0.39952	38.8	0.57732	38.8	0.2919
38.9	0.4367	38.9	0.34712	38.9	0.45902	38.9	0.2689
39	0.4076	39	0.31762	39	0.39202	39	0.2428
39.1	0.3865	39.1	0.29842	39.1	0.35532	39.1	0.2293
39.2	0.3712	39.2	0.28002	39.2	0.33262	39.2	0.2202
39.3	0.3618	39.3	0.27182	39.3	0.31492	39.3	0.2114
39.4	0.352	39.4	0.26162	39.4	0.29592	39.4	0.2073
39.5	0.3459	39.5	0.25702	39.5	0.28502	39.5	0.2012
39.6	0.3354	39.6	0.24662	39.6	0.27212	39.6	0.1984
39.7	0.3317	39.7	0.24712	39.7	0.26572	39.7	0.1946
39.8	0.3254	39.8	0.23782	39.8	0.25882	39.8	0.1891
39.9	0.3236	39.9	0.23702	39.9	0.25122	39.9	0.1872
40	0.3184	40	0.23332	40	0.24712	40	0.1864
40.1	0.3115	40.1	0.22812	40.1	0.23992	40.1	0.1824
40.2	0.3118	40.2	0.23322	40.2	0.23932	40.2	0.1799
40.3	0.3082	40.3	0.22482	40.3	0.23172	40.3	0.1787
40.4	0.3059	40.4	0.22832	40.4	0.22722	40.4	0.1769
40.5	0.2997	40.5	0.22022	40.5	0.22302	40.5	0.1744
40.6	0.3024	40.6	0.22362	40.6	0.22352	40.6	0.1737
40.7	0.3002	40.7	0.21992	40.7	0.21942	40.7	0.1718
40.8	0.2964	40.8	0.21872	40.8	0.21292	40.8	0.1712
40.9	0.2946	40.9	0.22252	40.9	0.21362	40.9	0.1691
41	0.298	41	0.21702	41	0.21072	41	0.1673
41.1	0.2917	41.1	0.21562	41.1	0.20782	41.1	0.1674
41.2	0.2916	41.2	0.21852	41.2	0.20462	41.2	0.1658
41.3	0.2921	41.3	0.21782	41.3	0.19892	41.3	0.164
41.4	0.2874	41.4	0.21522	41.4	0.19832	41.4	0.1651
41.5	0.2889	41.5	0.21042	41.5	0.19722	41.5	0.1625
41.6	0.2883	41.6	0.21282	41.6	0.19592	41.6	0.1616
41.7	0.2858	41.7	0.21052	41.7	0.18752	41.7	0.1617
41.8	0.2859	41.8	0.21082	41.8	0.19152	41.8	0.161
41.9	0.2839	41.9	0.21082	41.9	0.18762	41.9	0.1599
42	0.2842	42	0.20742	42	0.18572	42	0.158
42.1	0.2797	42.1	0.20742	42.1	0.18652	42.1	0.1582
42.2	0.2824	42.2	0.21292	42.2	0.18162	42.2	0.1586
42.3	0.2798	42.3	0.20582	42.3	0.18322	42.3	0.1554
42.4	0.2814	42.4	0.20872	42.4	0.18272	42.4	0.1572
42.5	0.28	42.5	0.20852	42.5	0.17952	42.5	0.1552
42.6	0.2818	42.6	0.20642	42.6	0.17892	42.6	0.1543
42.7	0.2782	42.7	0.20712	42.7	0.17782	42.7	0.1546
42.8	0.2798	42.8	0.20422	42.8	0.17262	42.8	0.1538
42.9	0.2759	42.9	0.20342	42.9	0.17282	42.9	0.1529
43	0.2761	43	0.20472	43	0.17422	43	0.1513
43.1	0.2774	43.1	0.20182	43.1	0.17122	43.1	0.1517
43.2	0.2756	43.2	0.20472	43.2	0.16712	43.2	0.151
43.3	0.2781	43.3	0.20212	43.3	0.16902	43.3	0.1505
43.4	0.2761	43.4	0.20082	43.4	0.16962	43.4	0.1498
43.5	0.2754	43.5	0.20352	43.5	0.17202	43.5	0.15
43.6	0.2732	43.6	0.20322	43.6	0.16372	43.6	0.1484
43.7	0.2772	43.7	0.19962	43.7	0.16502	43.7	0.15
43.8	0.2742	43.8	0.20022	43.8	0.16362	43.8	0.1495
43.9	0.2772	43.9	0.19972	43.9	0.16452	43.9	0.1478
44	0.2724	44	0.20152	44	0.16202	44	0.1485
44.1	0.2713	44.1	0.20132	44.1	0.16022	44.1	0.1474
44.2	0.2755	44.2	0.19962	44.2	0.15912	44.2	0.146
44.3	0.2741	44.3	0.19712	44.3	0.16462	44.3	0.1479
44.4	0.2733	44.4	0.20112	44.4	0.15882	44.4	0.1468
44.5	0.2746	44.5	0.19812	44.5	0.15932	44.5	0.1446
44.6	0.2722	44.6	0.19672	44.6	0.15982	44.6	0.1466
44.7	0.2731	44.7	0.19952	44.7	0.15542	44.7	0.1459
44.8	0.2742	44.8	0.19762	44.8	0.15642	44.8	0.1464
44.9	0.2754	44.9	0.19912	44.9	0.15592	44.9	0.1458
45	0.272	45	0.19582	45	0.15272	45	0.1451
45.1	0.2735	45.1	0.19592	45.1	0.15332	45.1	0.1451
45.2	0.2737	45.2	0.19722	45.2	0.15612	45.2	0.1451
45.3	0.2707	45.3	0.19412	45.3	0.15042	45.3	0.1444
45.4	0.273	45.4	0.19462	45.4	0.15332	45.4	0.144
45.5	0.2717	45.5	0.19582	45.5	0.15212	45.5	0.1429
45.6	0.2735	45.6	0.19362	45.6	0.15112	45.6	0.144
45.7	0.2703	45.7	0.19292	45.7	0.15352	45.7	0.1439
45.8	0.2717	45.8	0.19442	45.8	0.14892	45.8	0.1426
45.9	0.2705	45.9	0.19242	45.9	0.15002	45.9	0.1435
46	0.268	46	0.19252	46	0.14772	46	0.1452
46.1	0.2732	46.1	0.19242	46.1	0.15042	46.1	0.1433
46.2	0.2674	46.2	0.19152	46.2	0.14712	46.2	0.1437
46.3	0.2716	46.3	0.19452	46.3	0.15022	46.3	0.1423
46.4	0.2705	46.4	0.19112	46.4	0.14692	46.4	0.1418
46.5	0.2686	46.5	0.19282	46.5	0.14872	46.5	0.1437
46.6	0.2711	46.6	0.18752	46.6	0.14782	46.6	0.1428
46.7	0.2699	46.7	0.19132	46.7	0.14712	46.7	0.1437
46.8	0.2676	46.8	0.18762	46.8	0.14522	46.8	0.1424
46.9	0.2717	46.9	0.19172	46.9	0.14602	46.9	0.1436
47	0.2693	47	0.19072	47	0.14452	47	0.1432
47.1	0.268	47.1	0.19262	47.1	0.14782	47.1	0.1432
47.2	0.2666	47.2	0.18822	47.2	0.14252	47.2	0.1418
47.3	0.2684	47.3	0.18762	47.3	0.14102	47.3	0.1438
47.4	0.2678	47.4	0.18862	47.4	0.14512	47.4	0.1436
47.5	0.2679	47.5	0.18882	47.5	0.14142	47.5	0.1418
47.6	0.2702	47.6	0.18272	47.6	0.14212	47.6	0.1435
47.7	0.2674	47.7	0.18952	47.7	0.14412	47.7	0.1434
47.8	0.2666	47.8	0.18732	47.8	0.14332	47.8	0.1419
47.9	0.267	47.9	0.18802	47.9	0.14152	47.9	0.1443
48	0.2662	48	0.18352	48	0.14052	48	0.1441
48.1	0.2664	48.1	0.18402	48.1	0.13902	48.1	0.1428
48.2	0.2631	48.2	0.18152	48.2	0.14192	48.2	0.1442
48.3	0.2698	48.3	0.18532	48.3	0.13842	48.3	0.1434
48.4	0.2685	48.4	0.18742	48.4	0.13602	48.4	0.1425
48.5	0.2633	48.5	0.18272	48.5	0.13992	48.5	0.1432
48.6	0.2673	48.6	0.18722	48.6	0.13992	48.6	0.1444
48.7	0.2679	48.7	0.18812	48.7	0.13952	48.7	0.1448
48.8	0.2636	48.8	0.18152	48.8	0.13552	48.8	0.1428
48.9	0.2636	48.9	0.18662	48.9	0.14022	48.9	0.1444
49	0.2642	49	0.18082	49	0.13832	49	0.1445
49.1	0.2658	49.1	0.18222	49.1	0.14032	49.1	0.1458
49.2	0.2662	49.2	0.18042	49.2	0.13722	49.2	0.1444
49.3	0.266	49.3	0.18322	49.3	0.13062	49.3	0.145
49.4	0.2647	49.4	0.18122	49.4	0.13902	49.4	0.1446
49.5	0.2594	49.5	0.17972	49.5	0.13862	49.5	0.1432
49.6	0.2595	49.6	0.18072	49.6	0.14002	49.6	0.1457
49.7	0.2662	49.7	0.18062	49.7	0.13832	49.7	0.1462
49.8	0.2605	49.8	0.18122	49.8	0.13572	49.8	0.1461
49.9	0.257	49.9	0.18362	49.9	0.13322	49.9	0.1457
50	0.265	50	0.17582	50	0.13352	50	0.1452
50.1	0.2614	50.1	0.17932	50.1	0.13442	50.1	0.1469
50.2	0.2631	50.2	0.17952	50.2	0.13432	50.2	0.1458
50.3	0.2601	50.3	0.17542	50.3	0.13442	50.3	0.1471
50.4	0.2602	50.4	0.18072	50.4	0.13432	50.4	0.1457
50.5	0.2611	50.5	0.17692	50.5	0.13162	50.5	0.1471
50.6	0.2571	50.6	0.17832	50.6	0.13502	50.6	0.1471
50.7	0.2605	50.7	0.17732	50.7	0.13652	50.7	0.1479
50.8	0.2555	50.8	0.17692	50.8	0.13082	50.8	0.1456
50.9	0.2569	50.9	0.17592	50.9	0.13322	50.9	0.1482
51	0.2597	51	0.17682	51	0.13552	51	0.1469
51.1	0.2577	51.1	0.17732	51.1	0.13372	51.1	0.1487
51.2	0.2611	51.2	0.16982	51.2	0.13222	51.2	0.1481
51.3	0.2541	51.3	0.17732	51.3	0.13212	51.3	0.1481
51.4	0.2538	51.4	0.17512	51.4	0.12992	51.4	0.1472
51.5	0.2599	51.5	0.17572	51.5	0.13012	51.5	0.1497
51.6	0.259	51.6	0.17342	51.6	0.13062	51.6	0.148
51.7	0.2543	51.7	0.17382	51.7	0.13202	51.7	0.1483
51.8	0.2569	51.8	0.17192	51.8	0.12812	51.8	0.1493
51.9	0.2542	51.9	0.16902	51.9	0.13172	51.9	0.1485
52	0.2558	52	0.17532	52	0.13122	52	0.149
52.1	0.255	52.1	0.16952	52.1	0.13082	52.1	0.1481
52.2	0.2517	52.2	0.16952	52.2	0.13172	52.2	0.1497
52.3	0.2489	52.3	0.17362	52.3	0.12902	52.3	0.1496
52.4	0.253	52.4	0.17322	52.4	0.12592	52.4	0.1494
52.5	0.2559	52.5	0.16722	52.5	0.12652	52.5	0.1487
52.6	0.2522	52.6	0.17332	52.6	0.13392	52.6	0.1499
52.7	0.2517	52.7	0.16592	52.7	0.12662	52.7	0.1505
52.8	0.2507	52.8	0.16342	52.8	0.12922	52.8	0.15
52.9	0.2519	52.9	0.17232	52.9	0.12692	52.9	0.1502
53	0.2487	53	0.16622	53	0.12732	53	0.1497
53.1	0.2491	53.1	0.16812	53.1	0.12792	53.1	0.1495
53.2	0.2501	53.2	0.16882	53.2	0.12532	53.2	0.1489
53.3	0.2457	53.3	0.17002	53.3	0.13042	53.3	0.1502
53.4	0.2512	53.4	0.16532	53.4	0.12742	53.4	0.1492
53.5	0.2476	53.5	0.16432	53.5	0.12402	53.5	0.1504
53.6	0.2499	53.6	0.16362	53.6	0.12562	53.6	0.1494
53.7	0.2492	53.7	0.16662	53.7	0.12482	53.7	0.1469
53.8	0.2481	53.8	0.16362	53.8	0.12592	53.8	0.1508
53.9	0.2441	53.9	0.16722	53.9	0.12622	53.9	0.1486
54	0.2471	54	0.16452	54	0.12422	54	0.1498
54.1	0.2472	54.1	0.16222	54.1	0.12272	54.1	0.1487
54.2	0.2462	54.2	0.16162	54.2	0.12122	54.2	0.1484
54.3	0.2463	54.3	0.16372	54.3	0.12462	54.3	0.1489
54.4	0.2445	54.4	0.15962	54.4	0.12542	54.4	0.148
54.5	0.245	54.5	0.16202	54.5	0.12192	54.5	0.1475
54.6	0.2437	54.6	0.16192	54.6	0.12412	54.6	0.1483
54.7	0.2439	54.7	0.15942	54.7	0.12182	54.7	0.1478
54.8	0.2391	54.8	0.16202	54.8	0.11822	54.8	0.147
54.9	0.2443	54.9	0.16052	54.9	0.11982	54.9	0.147
55	0.2411	55	0.15822	55	0.12112	55	0.1473
55.1	0.2407	55.1	0.15662	55.1	0.12082	55.1	0.1446
55.2	0.2417	55.2	0.15692	55.2	0.11962	55.2	0.1471
55.3	0.241	55.3	0.15782	55.3	0.11882	55.3	0.1449
55.4	0.2406	55.4	0.15742	55.4	0.11832	55.4	0.1449
55.5	0.239	55.5	0.15122	55.5	0.11982	55.5	0.1439
55.6	0.2412	55.6	0.15792	55.6	0.11892	55.6	0.145
55.7	0.2371	55.7	0.15782	55.7	0.11472	55.7	0.1445
55.8	0.2401	55.8	0.15522	55.8	0.11862	55.8	0.1431
55.9	0.2357	55.9	0.15222	55.9	0.11732	55.9	0.1417
56	0.2367	56	0.15492	56	0.11762	56	0.1435
56.1	0.2414	56.1	0.15342	56.1	0.11282	56.1	0.1431
56.2	0.2353	56.2	0.14932	56.2	0.11742	56.2	0.1411
56.3	0.2354	56.3	0.15242	56.3	0.11402	56.3	0.1414
56.4	0.235	56.4	0.15352	56.4	0.11432	56.4	0.1404
56.5	0.2365	56.5	0.15242	56.5	0.11282	56.5	0.14
56.6	0.2329	56.6	0.15182	56.6	0.11012	56.6	0.1393
56.7	0.2332	56.7	0.14732	56.7	0.11412	56.7	0.14
56.8	0.2316	56.8	0.15162	56.8	0.11362	56.8	0.1371
56.9	0.234	56.9	0.14492	56.9	0.11012	56.9	0.1379
57	0.2325	57	0.15032	57	0.11352	57	0.1387
57.1	0.2333	57.1	0.14822	57.1	0.10812	57.1	0.1362
57.2	0.2325	57.2	0.14652	57.2	0.10802	57.2	0.136
57.3	0.2291	57.3	0.14412	57.3	0.10942	57.3	0.1365
57.4	0.231	57.4	0.14712	57.4	0.11382	57.4	0.1352
57.5	0.2308	57.5	0.14572	57.5	0.10852	57.5	0.1341
57.6	0.2306	57.6	0.14592	57.6	0.10932	57.6	0.1337
57.7	0.2301	57.7	0.14372	57.7	0.10552	57.7	0.1329
57.8	0.2323	57.8	0.14382	57.8	0.10442	57.8	0.1324
57.9	0.2288	57.9	0.14322	57.9	0.10642	57.9	0.1317
58	0.228	58	0.14422	58	0.10252	58	0.1314
58.1	0.228	58.1	0.14342	58.1	0.10662	58.1	0.1315
58.2	0.2253	58.2	0.14182	58.2	0.10902	58.2	0.1303
58.3	0.2294	58.3	0.14132	58.3	0.10092	58.3	0.1286
58.4	0.2259	58.4	0.13662	58.4	0.10492	58.4	0.1281
58.5	0.2284	58.5	0.14462	58.5	0.09952	58.5	0.165
58.6	0.2215	58.6	0.14042	58.6	0.13902	58.6	0.7764
58.7	0.436	58.7	0.46442	58.7	1.79832	58.7	0.8669
58.8	1.24	58.8	1.06842	58.8	2.14632	58.8	0.9002
58.9	1.465	58.9	1.17242	58.9	2.25632	58.9	0.9247
59	1.562	59	1.22242	59	2.30432	59	0.9331
59.1	1.612	59.1	1.24642	59.1	2.33532	59.1	0.9498
59.2	1.654	59.2	1.27042	59.2	2.34932	59.2	0.9526
59.3	1.697	59.3	1.28242	59.3	2.36932	59.3	0.9596
59.4	1.698	59.4	1.30042	59.4	2.38832	59.4	0.9673
59.5	1.721	59.5	1.29342	59.5	2.38832	59.5	0.9756
59.6	1.73	59.6	1.29642	59.6	2.38632	59.6	0.9768
59.7	1.753	59.7	1.30042	59.7	2.39132	59.7	0.9743
59.8	1.754	59.8	1.31742	59.8	2.39132	59.8	0.9782
59.9	1.766	59.9	1.30042	59.9	2.39332	59.9	0.9761
60	1.772	60	1.30542	60	2.40932	60	0.991
60.1	1.783	60.1	1.31342	60.1	2.40332	60.1	0.9782
60.2	1.769	60.2	1.30742	60.2	2.39432	60.2	0.9825
60.3	1.78	60.3	1.31742	60.3	2.39332	60.3	0.984
60.4	1.78	60.4	1.31442	60.4	2.39632	60.4	0.9826
60.5	1.796	60.5	1.32442	60.5	2.39432	60.5	0.9789
60.6	1.789	60.6	1.31342	60.6	2.38832	60.6	0.9722
60.7	1.785	60.7	1.30542	60.7	2.38732	60.7	0.9838
60.8	1.78	60.8	1.31742	60.8	2.37432	60.8	0.9843
60.9	1.795	60.9	1.30542	60.9	2.38332	60.9	0.9774
61	1.798	61	1.30342	61	2.39532	61	0.9845
61.1	1.794	61.1	1.32142	61.1	2.39132	61.1	0.9913
61.2	1.802	61.2	1.31042	61.2	2.37232	61.2	0.9918
61.3	1.795	61.3	1.29942	61.3	2.37632	61.3	0.9788
61.4	1.791	61.4	1.31142	61.4	2.37732	61.4	0.9898
61.5	1.795	61.5	1.31242	61.5	2.38832	61.5	0.9852
61.6	1.788	61.6	1.31442	61.6	2.38832	61.6	0.9774
61.7	1.796	61.7	1.31242	61.7	2.36632	61.7	0.9823
61.8	1.785	61.8	1.32342	61.8	2.36532	61.8	0.982
61.9	1.787	61.9	1.31742	61.9	2.37132	61.9	0.9748
62	1.805	62	1.31842	62	2.38132	62	0.9795
62.1	1.797	62.1	1.31742	62.1	2.36532	62.1	0.9841
62.2	1.809	62.2	1.31342	62.2	2.37032	62.2	0.9759
62.3	1.802	62.3	1.30742	62.3	2.35732	62.3	0.9797
62.4	1.794	62.4	1.30542	62.4	2.35532	62.4	0.9806
62.5	1.787	62.5	1.31642	62.5	2.36832	62.5	0.9784
62.6	1.798	62.6	1.31542	62.6	2.36532	62.6	0.977
62.7	1.791	62.7	1.30442	62.7	2.36232	62.7	0.982
62.8	1.787	62.8	1.31542	62.8	2.36932	62.8	0.976
62.9	1.793	62.9	1.31142	62.9	2.35832	62.9	0.9718
63	1.8	63	1.30542	63	2.35432	63	0.9709
63.1	1.782	63.1	1.30242	63.1	2.35332	63.1	0.9693
63.2	1.796	63.2	1.31342	63.2	2.35732	63.2	0.9807
63.3	1.801	63.3	1.30842	63.3	2.36532	63.3	0.9685
63.4	1.79	63.4	1.30642	63.4	2.34632	63.4	0.9739
63.5	1.791	63.5	1.31042	63.5	2.34232	63.5	0.9713
63.6	1.786	63.6	1.30942	63.6	2.35932	63.6	0.9704
63.7	1.786	63.7	1.30942	63.7	2.36632	63.7	0.9615
63.8	1.787	63.8	1.30542	63.8	2.36332	63.8	0.969
63.9	1.791	63.9	1.30442	63.9	2.35932	63.9	0.9702
64	1.801	64	1.31242	64	2.35532	64	0.9732
64.1	1.795	64.1	1.29542	64.1	2.35632	64.1	0.9715
64.2	1.801	64.2	1.30142	64.2	2.35332	64.2	0.9836
64.3	1.788	64.3	1.30442	64.3	2.34232	64.3	0.9709
64.4	1.79	64.4	1.29442	64.4	2.33932	64.4	0.9649
64.5	1.791	64.5	1.29542	64.5	2.35432	64.5	0.9621
64.6	1.78	64.6	1.29742	64.6	2.34732	64.6	0.971
64.7	1.781	64.7	1.29342	64.7	2.34132	64.7	0.9636
64.8	1.777	64.8	1.30242	64.8	2.33732	64.8	0.963
64.9	1.771	64.9	1.29242	64.9	2.33632	64.9	0.9672
65	1.782	65	1.30642	65	2.34032	65	0.9648
65.1	1.786	65.1	1.30542	65.1	2.34032	65.1	0.9629
65.2	1.782	65.2	1.28942	65.2	2.34032	65.2	0.9661
65.3	1.808	65.3	1.30942	65.3	2.33532	65.3	0.9661
65.4	1.796	65.4	1.31242	65.4	2.32832	65.4	0.9633
65.5	1.791	65.5	1.29942	65.5	2.33332	65.5	0.9669
65.6	1.791	65.6	1.30242	65.6	2.33532	65.6	0.9645
65.7	1.788	65.7	1.31142	65.7	2.32932	65.7	0.9592
65.8	1.776	65.8	1.29642	65.8	2.32532	65.8	0.9625
65.9	1.781	65.9	1.29342	65.9	2.33832	65.9	0.9638
66	1.782	66	1.30042	66	2.31732	66	0.9618
66.1	1.776	66.1	1.30342	66.1	2.32432	66.1	0.9579
66.2	1.777	66.2	1.30342	66.2	2.33132	66.2	0.9577
66.3	1.772	66.3	1.30542	66.3	2.33432	66.3	0.9597
66.4	1.781	66.4	1.29742	66.4	2.34432	66.4	0.9552
66.5	1.785	66.5	1.31142	66.5	2.32532	66.5	0.9619
66.6	1.781	66.6	1.29542	66.6	2.33132	66.6	0.9572
66.7	1.779	66.7	1.29942	66.7	2.33532	66.7	0.9593
66.8	1.764	66.8	1.29842	66.8	2.32632	66.8	0.9631
66.9	1.772	66.9	1.29442	66.9	2.32632	66.9	0.9662
67	1.787	67	1.29942	67	2.34432	67	0.9592
67.1	1.795	67.1	1.29942	67.1	2.32532	67.1	0.9618
67.2	1.786	67.2	1.29942	67.2	2.32632	67.2	0.9657
67.3	1.788	67.3	1.29542	67.3	2.32232	67.3	0.96
67.4	1.782	67.4	1.29942	67.4	2.31932	67.4	0.9652
67.5	1.783	67.5	1.30442	67.5	2.31632	67.5	0.9668
67.6	1.792	67.6	1.29842	67.6	2.31332	67.6	0.9604
67.7	1.778	67.7	1.28242	67.7	2.31932	67.7	0.9565
67.8	1.77	67.8	1.30442	67.8	2.31532	67.8	0.9594
67.9	1.793	67.9	1.30542	67.9	2.33332	67.9	0.9528
68	1.781	68	1.30342	68	2.32732	68	0.9608
68.1	1.785	68.1	1.28842	68.1	2.32832	68.1	0.9531
68.2	1.773	68.2	1.30142	68.2	2.33032	68.2	0.9578
68.3	1.776	68.3	1.29742	68.3	2.31832	68.3	0.9603
68.4	1.776	68.4	1.29642	68.4	2.30932	68.4	0.9627
68.5	1.774	68.5	1.31142	68.5	2.30232	68.5	0.9536
68.6	1.768	68.6	1.29842	68.6	2.30632	68.6	0.9509
68.7	1.773	68.7	1.30642	68.7	2.30132	68.7	0.9588
68.8	1.77	68.8	1.31042	68.8	2.29832	68.8	0.953
68.9	1.772	68.9	1.30042	68.9	2.30132	68.9	0.9664
69	1.782	69	1.30042	69	2.30032	69	0.957
69.1	1.776	69.1	1.29742	69.1	2.31732	69.1	0.9538
69.2	1.763	69.2	1.29042	69.2	2.32232	69.2	0.9593
69.3	1.78	69.3	1.30042	69.3	2.31232	69.3	0.9683
69.4	1.767	69.4	1.30242	69.4	2.31132	69.4	0.9572
69.5	1.782	69.5	1.30442	69.5	2.30232	69.5	0.9541
69.6	1.789	69.6	1.30442	69.6	2.30032	69.6	0.9559
69.7	1.786	69.7	1.30342	69.7	2.30432	69.7	0.9605
69.8	1.776	69.8	1.29142	69.8	2.30732	69.8	0.9564
69.9	1.775	69.9	1.30442	69.9	2.30932	69.9	0.9618
70	1.774	70	1.29842	70	2.31532	70	0.946
70.1	1.771	70.1	1.30242	70.1	2.31432	70.1	0.9594
70.2	1.765	70.2	1.30542	70.2	2.30332	70.2	0.951
70.3	1.766	70.3	1.30142	70.3	2.30432	70.3	0.9537
70.4	1.771	70.4	1.30242	70.4	2.30232	70.4	0.9503
70.5	1.768	70.5	1.31342	70.5	2.30632	70.5	0.9556
70.6	1.776	70.6	1.30642	70.6	2.30732	70.6	0.9563
70.7	1.77	70.7	1.30842	70.7	2.28932	70.7	0.9471
70.8	1.768	70.8	1.31242	70.8	2.29832	70.8	0.9588
70.9	1.767	70.9	1.29442	70.9	2.29932	70.9	0.9582
71	1.778	71	1.31242	71	2.30032	71	0.957
71.1	1.775	71.1	1.30642	71.1	2.29832	71.1	0.9642
71.2	1.762	71.2	1.30742	71.2	2.28632	71.2	0.9546
71.3	1.763	71.3	1.30242	71.3	2.30032	71.3	0.9608
71.4	1.772	71.4	1.30842	71.4	2.30132	71.4	0.9615
71.5	1.774	71.5	1.30342	71.5	2.30432	71.5	0.9538
71.6	1.775	71.6	1.30742	71.6	2.29932	71.6	0.9523
71.7	1.772	71.7	1.31042	71.7	2.30132	71.7	0.9531
71.8	1.774	71.8	1.32242	71.8	2.30232	71.8	0.9664
71.9	1.754	71.9	1.31542	71.9	2.30732	71.9	0.9517
72	1.766	72	1.31142	72	2.31032	72	0.9591
72.1	1.774	72.1	1.32842	72.1	2.29332	72.1	0.9585
72.2	1.776	72.2	1.31142	72.2	2.28832	72.2	0.9654
72.3	1.764	72.3	1.31842	72.3	2.30032	72.3	0.9567
72.4	1.771	72.4	1.30942	72.4	2.30232	72.4	0.9522
72.5	1.745	72.5	1.30842	72.5	2.30032	72.5	0.9695
72.6	1.771	72.6	1.31542	72.6	2.28932	72.6	0.9605
72.7	1.775	72.7	1.30942	72.7	2.29632	72.7	0.9622
72.8	1.767	72.8	1.31642	72.8	2.28932	72.8	0.9638
72.9	1.77	72.9	1.31842	72.9	2.28832	72.9	0.9712
73	1.766	73	1.32942	73	2.28032	73	0.9709
73.1	1.769	73.1	1.32442	73.1	2.28932	73.1	0.958
73.2	1.768	73.2	1.32342	73.2	2.29632	73.2	0.9641
73.3	1.758	73.3	1.31442	73.3	2.29732	73.3	0.965
73.4	1.763	73.4	1.32942	73.4	2.29932	73.4	0.9716
73.5	1.756	73.5	1.32742	73.5	2.29032	73.5	0.9611
73.6	1.754	73.6	1.31542	73.6	2.28732	73.6	0.9662
73.7	1.769	73.7	1.32442	73.7	2.28832	73.7	0.9668
73.8	1.778	73.8	1.32542	73.8	2.28432	73.8	0.9696
73.9	1.756	73.9	1.31842	73.9	2.28632	73.9	0.9741
74	1.748	74	1.31942	74	2.27532	74	0.9718
74.1	1.763	74.1	1.32942	74.1	2.28332	74.1	0.9709
74.2	1.753	74.2	1.32242	74.2	2.29132	74.2	0.9702
74.3	1.75	74.3	1.34042	74.3	2.28332	74.3	0.9663
74.4	1.756	74.4	1.32542	74.4	2.27932	74.4	0.9708
74.5	1.768	74.5	1.32342	74.5	2.27832	74.5	0.9672
74.6	1.764	74.6	1.32642	74.6	2.28832	74.6	0.9775
74.7	1.757	74.7	1.31742	74.7	2.30532	74.7	0.9753
74.8	1.762	74.8	1.32542	74.8	2.29832	74.8	0.9645
74.9	1.748	74.9	1.32842	74.9	2.29132	74.9	0.9709
75	1.756	75	1.33542	75	2.28832	75	0.9658
75.1	1.766	75.1	1.33242	75.1	2.27532	75.1	0.9774
75.2	1.766	75.2	1.33942	75.2	2.28632	75.2	0.975
75.3	1.766	75.3	1.33242	75.3	2.28032	75.3	0.9704
75.4	1.763	75.4	1.33142	75.4	2.28432	75.4	0.9759
75.5	1.751	75.5	1.33542	75.5	2.27232	75.5	0.9772
75.6	1.747	75.6	1.33142	75.6	2.27932	75.6	0.9773
75.7	1.763	75.7	1.33142	75.7	2.28032	75.7	0.9772
75.8	1.745	75.8	1.33442	75.8	2.29232	75.8	0.9776
75.9	1.75	75.9	1.33442	75.9	2.30032	75.9	0.9753
76	1.757	76	1.34442	76	2.27832	76	0.9836
76.1	1.754	76.1	1.33242	76.1	2.28032	76.1	0.9806
76.2	1.759	76.2	1.33242	76.2	2.27232	76.2	0.9837
76.3	1.738	76.3	1.34142	76.3	2.28032	76.3	0.9805
76.4	1.752	76.4	1.33542	76.4	2.29432	76.4	0.9834
76.5	1.739	76.5	1.34642	76.5	2.29732	76.5	0.9787
76.6	1.746	76.6	1.34242	76.6	2.29232	76.6	0.9828
76.7	1.75	76.7	1.34542	76.7	2.29132	76.7	0.981
76.8	1.741	76.8	1.34442	76.8	2.28532	76.8	0.9888
76.9	1.743	76.9	1.33342	76.9	2.29232	76.9	0.9864
77	1.75	77	1.34442	77	2.29132	77	0.9935
77.1	1.743	77.1	1.34942	77.1	2.27632	77.1	0.9893
77.2	1.746	77.2	1.33342	77.2	2.28732	77.2	0.9836
77.3	1.744	77.3	1.34442	77.3	2.28732	77.3	0.9854
77.4	1.738	77.4	1.34342	77.4	2.28332	77.4	0.9861
77.5	1.741	77.5	1.34442	77.5	2.29332	77.5	0.9863
77.6	1.746	77.6	1.35042	77.6	2.29232	77.6	0.9966
77.7	1.739	77.7	1.34242	77.7	2.28732	77.7	0.9897
77.8	1.747	77.8	1.34142	77.8	2.28332	77.8	0.9903
77.9	1.732	77.9	1.34342	77.9	2.29532	77.9	0.9892
78	1.728	78	1.34642	78	2.29132	78	0.9878
78.1	1.742	78.1	1.35142	78.1	2.28432	78.1	0.9892
78.2	1.733	78.2	1.33742	78.2	2.28132	78.2	0.9879
78.3	1.736	78.3	0.75262	78.3	1.65732	78.3	0.9844
78.4	1.741	78.4	0.43122	78.4	0.54192	78.4	0.936
78.5	1.737	78.5	0.36342	78.5	0.42312	78.5	0.416
78.6	1.746	78.6	0.32742	78.6	0.36682	78.6	0.3006
78.7	1.571	78.7	0.29992	78.7	0.33102	78.7	0.2622
78.8	0.774	78.8	0.28822	78.8	0.31192	78.8	0.2412
78.9	0.592	78.9	0.27162	78.9	0.29382	78.9	0.2282
79	0.4881	79	0.26492	79	0.27882	79	0.2193
79.1	0.4412	79.1	0.25712	79.1	0.26822	79.1	0.2131
79.2	0.4094	79.2	0.25132	79.2	0.25812	79.2	0.206
79.3	0.3835	79.3	0.24802	79.3	0.24932	79.3	0.2018
79.4	0.3643	79.4	0.24312	79.4	0.24242	79.4	0.1993
79.5	0.3514	79.5	0.23782	79.5	0.23712	79.5	0.1954
79.6	0.3382	79.6	0.23352	79.6	0.23422	79.6	0.1929
79.7	0.3291	79.7	0.23412	79.7	0.22782	79.7	0.1913
79.8	0.3201	79.8	0.23132	79.8	0.22302	79.8	0.1881
79.9	0.3157	79.9	0.23352	79.9	0.21962	79.9	0.186
80	0.3057	80	0.22772	80	0.21122	80	0.1864
80.1	0.3029	80.1	0.22862	80.1	0.21262	80.1	0.1843
80.2	0.2956	80.2	0.22342	80.2	0.20592	80.2	0.1828
80.3	0.2874	80.3	0.22482	80.3	0.20522	80.3	0.1815
80.4	0.2851	80.4	0.22592	80.4	0.20362	80.4	0.1808
80.5	0.2836	80.5	0.21532	80.5	0.19442	80.5	0.1785
80.6	0.2777	80.6	0.22262	80.6	0.19982	80.6	0.1789
80.7	0.277	80.7	0.21972	80.7	0.19462	80.7	0.1779
80.8	0.2745	80.8	0.21722	80.8	0.18792	80.8	0.1761
80.9	0.2677	80.9	0.20702	80.9	0.18842	80.9	0.1755
81	0.2648	81	0.22042	81	0.18842	81	0.1772
81.1	0.2644	81.1	0.21452	81.1	0.18502	81.1	0.176
81.2	0.2591	81.2	0.21472	81.2	0.18052	81.2	0.1746
81.3	0.2637	81.3	0.21242	81.3	0.18292	81.3	0.1736
81.4	0.2536	81.4	0.20932	81.4	0.18252	81.4	0.1734
81.5	0.2551	81.5	0.21292	81.5	0.17482	81.5	0.1735
81.6	0.2512	81.6	0.20622	81.6	0.17862	81.6	0.1713
81.7	0.2481	81.7	0.21102	81.7	0.17102	81.7	0.1722
81.8	0.2488	81.8	0.20712	81.8	0.17522	81.8	0.1709
81.9	0.2466	81.9	0.20882	81.9	0.17082	81.9	0.1711
82	0.242	82	0.20792	82	0.17452	82	0.1697
82.1	0.2419	82.1	0.20442	82.1	0.16802	82.1	0.1698
82.2	0.2382	82.2	0.20742	82.2	0.16912	82.2	0.1704
82.3	0.2372	82.3	0.20482	82.3	0.16662	82.3	0.1688
82.4	0.2354	82.4	0.20482	82.4	0.16532	82.4	0.1686
82.5	0.2323	82.5	0.20302	82.5	0.16142	82.5	0.1689
82.6	0.2332	82.6	0.20042	82.6	0.16152	82.6	0.1679
82.7	0.2276	82.7	0.20532	82.7	0.15762	82.7	0.1676
82.8	0.2304	82.8	0.19772	82.8	0.16382	82.8	0.1666
82.9	0.2265	82.9	0.20392	82.9	0.16242	82.9	0.1685
83	0.2274	83	0.20152	83	0.15552	83	0.1659
83.1	0.223	83.1	0.20092	83.1	0.15632	83.1	0.1668
83.2	0.2246	83.2	0.19472	83.2	0.15372	83.2	0.1652
83.3	0.2195	83.3	0.19882	83.3	0.15622	83.3	0.1657
83.4	0.2158	83.4	0.19792	83.4	0.15522	83.4	0.1642
83.5	0.2186	83.5	0.19402	83.5	0.15222	83.5	0.1622
83.6	0.2169	83.6	0.19422	83.6	0.15412	83.6	0.1648
83.7	0.2148	83.7	0.19512	83.7	0.14932	83.7	0.1642
83.8	0.2135	83.8	0.19572	83.8	0.15242	83.8	0.1621
83.9	0.2154	83.9	0.18872	83.9	0.14732	83.9	0.1625
84	0.2107	84	0.19672	84	0.14892	84	0.1622
84.1	0.2102	84.1	0.19102	84.1	0.14912	84.1	0.1616
84.2	0.2097	84.2	0.18822	84.2	0.14622	84.2	0.16
84.3	0.2052	84.3	0.19042	84.3	0.14672	84.3	0.1611
84.4	0.2058	84.4	0.18842	84.4	0.14332	84.4	0.1594
84.5	0.2031	84.5	0.18682	84.5	0.14652	84.5	0.1606
84.6	0.2041	84.6	0.18902	84.6	0.14232	84.6	0.1591
84.7	0.2008	84.7	0.18952	84.7	0.14122	84.7	0.1588
84.8	0.2044	84.8	0.18912	84.8	0.14842	84.8	0.159
84.9	0.1987	84.9	0.18582	84.9	0.14232	84.9	0.1568
85	0.1943	85	0.17962	85	0.14402	85	0.1574
85.1	0.1967	85.1	0.18792	85.1	0.13722	85.1	0.1565
85.2	0.1997	85.2	0.17982	85.2	0.14372	85.2	0.1561
85.3	0.1939	85.3	0.18272	85.3	0.13732	85.3	0.1562
85.4	0.1941	85.4	0.18212	85.4	0.14072	85.4	0.1556
85.5	0.1924	85.5	0.17802	85.5	0.13482	85.5	0.1542
85.6	0.1924	85.6	0.17992	85.6	0.13942	85.6	0.1544
85.7	0.1905	85.7	0.17762	85.7	0.13442	85.7	0.1527
85.8	0.1867	85.8	0.17742	85.8	0.13962	85.8	0.1534
85.9	0.1895	85.9	0.17752	85.9	0.14032	85.9	0.153
86	0.1861	86	0.17372	86	0.13502	86	0.1519
86.1	0.1868	86.1	0.17822	86.1	0.13602	86.1	0.1524
86.2	0.1858	86.2	0.17432	86.2	0.13322	86.2	0.1507
86.3	0.1851	86.3	0.17142	86.3	0.13482	86.3	0.1502
86.4	0.1837	86.4	0.17452	86.4	0.13412	86.4	0.1495
86.5	0.1816	86.5	0.16922	86.5	0.13182	86.5	0.1482
86.6	0.1822	86.6	0.16842	86.6	0.13242	86.6	0.1487
86.7	0.1808	86.7	0.17182	86.7	0.13082	86.7	0.1475
86.8	0.1782	86.8	0.16902	86.8	0.13242	86.8	0.1483
86.9	0.1784	86.9	0.16932	86.9	0.12662	86.9	0.1471
87	0.1799	87	0.16912	87	0.13032	87	0.1449
87.1	0.1762	87.1	0.16572	87.1	0.13152	87.1	0.1466
87.2	0.1763	87.2	0.16642	87.2	0.13122	87.2	0.1461
87.3	0.1753	87.3	0.16582	87.3	0.12582	87.3	0.1432
87.4	0.1741	87.4	0.16112	87.4	0.12812	87.4	0.1436
87.5	0.1732	87.5	0.16432	87.5	0.13322	87.5	0.1444
87.6	0.171	87.6	0.16162	87.6	0.12942	87.6	0.1429
87.7	0.1735	87.7	0.15942	87.7	0.12632	87.7	0.1426
87.8	0.1698	87.8	0.16152	87.8	0.12702	87.8	0.1412
87.9	0.1706	87.9	0.16302	87.9	0.12522	87.9	0.1409
88	0.1685	88	0.15892	88	0.13122	88	0.1408
88.1	0.1707	88.1	0.15752	88.1	0.12452	88.1	0.1398
88.2	0.1701	88.2	0.15482	88.2	0.12612	88.2	0.139
88.3	0.1638	88.3	0.15592	88.3	0.12462	88.3	0.1382
88.4	0.1692	88.4	0.15342	88.4	0.12392	88.4	0.1365
88.5	0.1628	88.5	0.15682	88.5	0.12382	88.5	0.1363
88.6	0.1636	88.6	0.15222	88.6	0.12412	88.6	0.1367
88.7	0.1652	88.7	0.15352	88.7	0.12122	88.7	0.1346
88.8	0.166	88.8	0.14942	88.8	0.12502	88.8	0.1355
88.9	0.1632	88.9	0.15432	88.9	0.12292	88.9	0.1345
89	0.1609	89	0.14912	89	0.12442	89	0.132
89.1	0.1617	89.1	0.15202	89.1	0.12092	89.1	0.1322
89.2	0.1612	89.2	0.14682	89.2	0.12492	89.2	0.1331
89.3	0.164	89.3	0.14862	89.3	0.12172	89.3	0.1311
89.4	0.1617	89.4	0.14932	89.4	0.12002	89.4	0.132
89.5	0.1617	89.5	0.14082	89.5	0.12022	89.5	0.129
89.6	0.1591	89.6	0.14572	89.6	0.11652	89.6	0.1301
89.7	0.1555	89.7	0.14152	89.7	0.12052	89.7	0.1288
89.8	0.1585	89.8	0.14182	89.8	0.12012	89.8	0.1284
89.9	0.1546	89.9	0.14392	89.9	0.11812	89.9	0.1266
90	0.1561	90	0.14092	90	0.12072	90	0.1271
90.1	0.1586	90.1	0.14042	90.1	0.11622	90.1	0.1264
90.2	0.1556	90.2	0.13922	90.2	0.11882	90.2	0.1246
90.3	0.1573	90.3	0.14042	90.3	0.12032	90.3	0.1242
90.4	0.1571	90.4	0.13522	90.4	0.11652	90.4	0.1247
90.5	0.152	90.5	0.13842	90.5	0.11772	90.5	0.1222
90.6	0.1487	90.6	0.13572	90.6	0.11592	90.6	0.1233
90.7	0.1542	90.7	0.13702	90.7	0.11592	90.7	0.122
90.8	0.1499	90.8	0.13542	90.8	0.11372	90.8	0.1217
90.9	0.1534	90.9	0.13492	90.9	0.11652	90.9	0.1198
91	0.1527	91	0.13122	91	0.11542	91	0.1198
91.1	0.149	91.1	0.13042	91.1	0.11622	91.1	0.1195
91.2	0.1511	91.2	0.13372	91.2	0.11282	91.2	0.1182
91.3	0.1453	91.3	0.12812	91.3	0.11532	91.3	0.1169
91.4	0.1513	91.4	0.12912	91.4	0.11612	91.4	0.1174
91.5	0.1499	91.5	0.13072	91.5	0.11332	91.5	0.1169
91.6	0.1496	91.6	0.12562	91.6	0.11272	91.6	0.1156
91.7	0.1495	91.7	0.12712	91.7	0.11292	91.7	0.1137
91.8	0.1478	91.8	0.12732	91.8	0.11322	91.8	0.1147
91.9	0.1455	91.9	0.12432	91.9	0.11232	91.9	0.1145
92	0.1473	92	0.12312	92	0.11582	92	0.1115
92.1	0.1494	92.1	0.12812	92.1	0.11082	92.1	0.1139
92.2	0.1462	92.2	0.12402	92.2	0.11222	92.2	0.1121
92.3	0.1435	92.3	0.12082	92.3	0.11242	92.3	0.1098
92.4	0.146	92.4	0.11962	92.4	0.11212	92.4	0.1108
92.5	0.145	92.5	0.12012	92.5	0.11172	92.5	0.1088
92.6	0.1451	92.6	0.12022	92.6	0.11172	92.6	0.1081
92.7	0.144	92.7	0.12042	92.7	0.10922	92.7	0.1081
92.8	0.1455	92.8	0.11572	92.8	0.11032	92.8	0.1088
92.9	0.1459	92.9	0.11972	92.9	0.11162	92.9	0.1069
93	0.1437	93	0.11672	93	0.10852	93	0.1059
93.1	0.1449	93.1	0.11312	93.1	0.10932	93.1	0.1057
93.2	0.1414	93.2	0.11432	93.2	0.11042	93.2	0.1047
93.3	0.1407	93.3	0.11932	93.3	0.11092	93.3	0.1045
93.4	0.1426	93.4	0.11242	93.4	0.10862	93.4	0.1029
93.5	0.1471	93.5	0.11132	93.5	0.10952	93.5	0.1026
93.6	0.1414	93.6	0.11502	93.6	0.10552	93.6	0.102
93.7	0.1437	93.7	0.11012	93.7	0.10822	93.7	0.103
93.8	0.141	93.8	0.11132	93.8	0.10622	93.8	0.1022
93.9	0.1416	93.9	0.11552	93.9	0.10922	93.9	0.1
94	0.141	94	0.10882	94	0.10822	94	0.09896
94.1	0.142	94.1	0.11022	94.1	0.10742	94.1	0.1001
94.2	0.1446	94.2	0.10892	94.2	0.10622	94.2	0.0986
94.3	0.1413	94.3	0.10832	94.3	0.10492	94.3	0.09981
94.4	0.1383	94.4	0.10482	94.4	0.10712	94.4	0.09792
94.5	0.1439	94.5	0.10492	94.5	0.10512	94.5	0.09735
94.6	0.1389	94.6	0.10772	94.6	0.10612	94.6	0.09727
94.7	0.1433	94.7	0.10712	94.7	0.10722	94.7	0.09461
94.8	0.1393	94.8	0.10452	94.8	0.10402	94.8	0.095
94.9	0.1417	94.9	0.10622	94.9	0.10582	94.9	0.0949
95	0.1421	95	0.10542	95	0.10352	95	0.0954
95.1	0.1438	95.1	0.10652	95.1	0.10322	95.1	0.09366
95.2	0.1417	95.2	0.10592	95.2	0.10752	95.2	0.09355
95.3	0.1376	95.3	0.10492	95.3	0.10242	95.3	0.09051
95.4	0.1442	95.4	0.10942	95.4	0.10362	95.4	0.09415
95.5	0.1448	95.5	0.10412	95.5	0.10432	95.5	0.09159
95.6	0.1403	95.6	0.10462	95.6	0.10682	95.6	0.09243
95.7	0.1436	95.7	0.10352	95.7	0.10122	95.7	0.09179
95.8	0.1396	95.8	0.10612	95.8	0.10542	95.8	0.09031
95.9	0.1379	95.9	0.10442	95.9	0.10402	95.9	0.09028
96	0.1435	96	0.10432	96	0.10262	96	0.08875
96.1	0.1443	96.1	0.10252	96.1	0.10132	96.1	0.08859
96.2	0.144	96.2	0.09452	96.2	0.09972	96.2	0.08948
96.3	0.1423	96.3	0.10032	96.3	0.09982	96.3	0.08721
96.4	0.1423	96.4	0.10272	96.4	0.10352	96.4	0.08782
96.5	0.1413	96.5	0.10072	96.5	0.10302	96.5	0.08761
96.6	0.1394	96.6	0.09632	96.6	0.10132	96.6	0.08567
96.7	0.1458	96.7	0.09912	96.7	0.10022	96.7	0.08589
96.8	0.1444	96.8	0.09572	96.8	0.10142	96.8	0.08759
96.9	0.1439	96.9	0.10002	96.9	0.10192	96.9	0.08566
97	0.1418	97	0.09692	97	0.10232	97	0.08487
97.1	0.1458	97.1	0.09902	97.1	0.10072	97.1	0.08497
97.2	0.1446	97.2	0.09562	97.2	0.09912	97.2	0.08461
97.3	0.1432	97.3	0.09702	97.3	0.10282	97.3	0.08388
97.4	0.1456	97.4	0.09542	97.4	0.10152	97.4	0.0841
97.5	0.1447	97.5	0.09352	97.5	0.09712	97.5	0.0849
97.6	0.1475	97.6	0.09682	97.6	0.10112	97.6	0.0846
97.7	0.1467	97.7	0.09412	97.7	0.09872	97.7	0.08284
97.8	0.147	97.8	0.09642	97.8	0.09962	97.8	0.08312
97.9	0.1462	97.9	0.09082	97.9	0.09992	97.9	0.08397
98	0.1464	98	0.09502	98	0.10142	98	0.08007
98.1	0.146	98.1	0.09222	98.1	0.09562	98.1	0.08147
98.2	0.1495	98.2	0.09492	98.2	0.09972	98.2	0.082
98.3	0.1485	98.3	0.09712	98.3	0.17452	98.3	0.0819
98.4	0.1462	98.4	0.09382	98.4	1.85232	98.4	0.08249
98.5	0.1615	98.5	0.34902	98.5	2.15332	98.5	0.4656
98.6	0.1817	98.6	0.98142	98.6	2.23832	98.6	0.7899
98.7	0.182	98.7	1.08642	98.7	2.27032	98.7	0.8462
98.8	0.981	98.8	1.14942	98.8	2.30332	98.8	0.8674
98.9	1.285	98.9	1.18542	98.9	2.33132	98.9	0.8858
99	1.409	99	1.21842	99	2.33832	99	0.8943
99.1	1.477	99.1	1.21142	99.1	2.37732	99.1	0.9061
99.2	1.517	99.2	1.23342	99.2	2.37132	99.2	0.9132
99.3	1.547	99.3	1.23142	99.3	2.35032	99.3	0.915
99.4	1.575	99.4	1.24042	99.4	2.35032	99.4	0.92
99.5	1.609	99.5	1.25842	99.5	2.35932	99.5	0.9207
99.6	1.616	99.6	1.24142	99.6	2.35832	99.6	0.9226
99.7	1.62	99.7	1.24842	99.7	2.36632	99.7	0.9269
99.8	1.628	99.8	1.27042	99.8	2.36732	99.8	0.9267
99.9	1.629	99.9	1.25142	99.9	2.36732	99.9	0.9243
100	1.641	100	1.25842	100	2.36532	100	0.9327
100.1	1.644	100.1	1.27142	100.1	2.36432	100.1	0.9304
100.2	1.642	100.2	1.26042	100.2	2.36432	100.2	0.9403
100.3	1.666	100.3	1.26642	100.3	2.35732	100.3	0.9351
100.4	1.663	100.4	1.27442	100.4	2.34132	100.4	0.9345
100.5	1.671	100.5	1.26442	100.5	2.36932	100.5	0.9333
100.6	1.666	100.6	1.27342	100.6	2.38132	100.6	0.9366
100.7	1.671	100.7	1.25942	100.7	2.36932	100.7	0.9432
100.8	1.682	100.8	1.26042	100.8	2.35932	100.8	0.9397
100.9	1.678	100.9	1.26542	100.9	2.34932	100.9	0.9452
101	1.678	101	1.26942	101	2.35832	101	0.9329
101.1	1.678	101.1	1.26842	101.1	2.36832	101.1	0.9402
101.2	1.68	101.2	1.27242	101.2	2.35832	101.2	0.9505
101.3	1.677	101.3	1.27542	101.3	2.34832	101.3	0.9374
101.4	1.674	101.4	1.27442	101.4	2.34032	101.4	0.95
101.5	1.675	101.5	1.26642	101.5	2.34032	101.5	0.938
101.6	1.675	101.6	1.27442	101.6	2.34632	101.6	0.9454
101.7	1.685	101.7	1.27842	101.7	2.35232	101.7	0.9494
101.8	1.696	101.8	1.26642	101.8	2.34732	101.8	0.9492
101.9	1.686	101.9	1.28342	101.9	2.35632	101.9	0.9451
102	1.688	102	1.27142	102	2.34632	102	0.9368
102.1	1.691	102.1	1.26942	102.1	2.34832	102.1	0.9438
102.2	1.681	102.2	1.29442	102.2	2.34732	102.2	0.9487
102.3	1.701	102.3	1.27342	102.3	2.34132	102.3	0.9444
102.4	1.675	102.4	1.28442	102.4	2.32832	102.4	0.9456
102.5	1.698	102.5	1.27442	102.5	2.34032	102.5	0.9434
102.6	1.696	102.6	1.27342	102.6	2.34432	102.6	0.9456
102.7	1.697	102.7	1.28242	102.7	2.34632	102.7	0.9527
102.8	1.688	102.8	1.28642	102.8	2.34732	102.8	0.9441
102.9	1.691	102.9	1.27642	102.9	2.34532	102.9	0.9487
103	1.707	103	1.27942	103	2.34332	103	0.9502
103.1	1.702	103.1	1.29042	103.1	2.35332	103.1	0.947
103.2	1.696	103.2	1.27042	103.2	2.34632	103.2	0.9505
103.3	1.695	103.3	1.28842	103.3	2.34132	103.3	0.9516
103.4	1.699	103.4	1.29442	103.4	2.32832	103.4	0.9474
103.5	1.694	103.5	1.28842	103.5	2.32532	103.5	0.9558
103.6	1.682	103.6	1.27442	103.6	2.32532	103.6	0.9517
103.7	1.694	103.7	1.27942	103.7	2.32832	103.7	0.943
103.8	1.698	103.8	1.28142	103.8	2.32732	103.8	0.952
103.9	1.708	103.9	1.27542	103.9	2.33632	103.9	0.9478
104	1.693	104	1.28442	104	2.34032	104	0.9439
104.1	1.69	104.1	1.28442	104.1	2.33632	104.1	0.9534
104.2	1.693	104.2	1.28542	104.2	2.31932	104.2	0.9517
104.3	1.693	104.3	1.28842	104.3	2.32532	104.3	0.9507
104.4	1.692	104.4	1.28942	104.4	2.32332	104.4	0.9569
104.5	1.701	104.5	1.28142	104.5	2.32232	104.5	0.9525
104.6	1.691	104.6	1.28742	104.6	2.32332	104.6	0.955
104.7	1.692	104.7	1.29342	104.7	2.31332	104.7	0.9536
104.8	1.706	104.8	1.29142	104.8	2.30932	104.8	0.9617
104.9	1.696	104.9	1.28542	104.9	2.31832	104.9	0.9566
105	1.706	105	1.29542	105	2.31532	105	0.9571
105.1	1.698	105.1	1.29542	105.1	2.30932	105.1	0.9584
105.2	1.701	105.2	1.29042	105.2	2.31532	105.2	0.9507
105.3	1.702	105.3	1.29742	105.3	2.32132	105.3	0.961
105.4	1.703	105.4	1.28842	105.4	2.32632	105.4	0.9615
105.5	1.696	105.5	1.30042	105.5	2.31232	105.5	0.9596
105.6	1.702	105.6	1.30242	105.6	2.31432	105.6	0.9638
105.7	1.713	105.7	1.29242	105.7	2.32132	105.7	0.9561
105.8	1.7	105.8	1.29742	105.8	2.31232	105.8	0.9552
105.9	1.696	105.9	1.30342	105.9	2.31532	105.9	0.963
106	1.7	106	1.29142	106	2.32032	106	0.9596
106.1	1.698	106.1	1.31042	106.1	2.32032	106.1	0.9578
106.2	1.702	106.2	1.28542	106.2	2.31232	106.2	0.9639
106.3	1.707	106.3	1.28942	106.3	2.30232	106.3	0.9572
106.4	1.688	106.4	1.31642	106.4	2.30632	106.4	0.9607
106.5	1.707	106.5	1.29442	106.5	2.31732	106.5	0.9623
106.6	1.706	106.6	1.28442	106.6	2.31632	106.6	0.9598
106.7	1.701	106.7	1.30642	106.7	2.31632	106.7	0.9614
106.8	1.699	106.8	1.31242	106.8	2.31932	106.8	0.9593
106.9	1.703	106.9	1.30742	106.9	2.32732	106.9	0.9609
107	1.7	107	1.30642	107	2.30532	107	0.965
107.1	1.7	107.1	1.31742	107.1	2.31132	107.1	0.9598
107.2	1.706	107.2	1.30042	107.2	2.31732	107.2	0.9611
107.3	1.698	107.3	1.30242	107.3	2.31032	107.3	0.9703
107.4	1.681	107.4	1.31042	107.4	2.30732	107.4	0.9617
107.5	1.683	107.5	1.29942	107.5	2.31032	107.5	0.9671
107.6	1.679	107.6	1.30042	107.6	2.31132	107.6	0.9615
107.7	1.69	107.7	1.29642	107.7	2.32432	107.7	0.9629
107.8	1.687	107.8	1.31142	107.8	2.32932	107.8	0.9665
107.9	1.688	107.9	1.30442	107.9	2.31132	107.9	0.967
108	1.703	108	1.30642	108	2.30532	108	0.965
108.1	1.695	108.1	1.30842	108.1	2.29332	108.1	0.9673
108.2	1.693	108.2	1.30442	108.2	2.29232	108.2	0.962
108.3	1.707	108.3	1.31142	108.3	2.29432	108.3	0.9664
108.4	1.69	108.4	1.31342	108.4	2.31132	108.4	0.9712
108.5	1.708	108.5	1.31142	108.5	2.30032	108.5	0.9678
108.6	1.698	108.6	1.30742	108.6	2.29932	108.6	0.9713
108.7	1.687	108.7	1.31842	108.7	2.29232	108.7	0.9685
108.8	1.688	108.8	1.31342	108.8	2.29332	108.8	0.9704
108.9	1.699	108.9	1.30642	108.9	2.29332	108.9	0.98
109	1.703	109	1.30542	109	2.30932	109	0.9754
109.1	1.692	109.1	1.29842	109.1	2.30932	109.1	0.972
109.2	1.703	109.2	1.30442	109.2	2.29732	109.2	0.9766
109.3	1.689	109.3	1.32642	109.3	2.28532	109.3	0.9736
109.4	1.691	109.4	1.32042	109.4	2.29232	109.4	0.9708
109.5	1.686	109.5	1.31242	109.5	2.30332	109.5	0.9782
109.6	1.69	109.6	1.31342	109.6	2.30032	109.6	0.9724
109.7	1.694	109.7	1.30542	109.7	2.28332	109.7	0.9765
109.8	1.682	109.8	1.31742	109.8	2.27832	109.8	0.9738
109.9	1.686	109.9	1.30342	109.9	2.29032	109.9	0.9768
110	1.691	110	1.30542	110	2.28932	110	0.9718
110.1	1.698	110.1	1.32042	110.1	2.28632	110.1	0.9762
110.2	1.69	110.2	1.31942	110.2	2.29732	110.2	0.981
110.3	1.684	110.3	1.31842	110.3	2.29732	110.3	0.9831
110.4	1.7	110.4	1.30942	110.4	2.27832	110.4	0.9832
110.5	1.691	110.5	1.31142	110.5	2.28332	110.5	0.983
110.6	1.683	110.6	1.31542	110.6	2.28232	110.6	0.9846
110.7	1.682	110.7	1.32342	110.7	2.29332	110.7	0.9782
110.8	1.694	110.8	1.31642	110.8	2.29132	110.8	0.9833
110.9	1.669	110.9	1.32842	110.9	2.30032	110.9	0.9782
111	1.686	111	1.31342	111	2.29532	111	0.9846
111.1	1.677	111.1	1.31942	111.1	2.28932	111.1	0.9732
111.2	1.684	111.2	1.31942	111.2	2.28932	111.2	0.9751
111.3	1.674	111.3	1.30942	111.3	2.29232	111.3	0.976
111.4	1.673	111.4	1.31742	111.4	2.28832	111.4	0.9777
111.5	1.674	111.5	1.31942	111.5	2.28432	111.5	0.9702
111.6	1.682	111.6	1.31742	111.6	2.28532	111.6	0.9873
111.7	1.679	111.7	1.31642	111.7	2.28732	111.7	0.9793
111.8	1.685	111.8	1.31942	111.8	2.28832	111.8	0.9859
111.9	1.689	111.9	1.33842	111.9	2.28932	111.9	0.9826
112	1.678	112	1.32242	112	2.28032	112	0.9818
112.1	1.692	112.1	1.32742	112.1	2.27732	112.1	0.9764
112.2	1.682	112.2	1.32142	112.2	2.28232	112.2	0.9811
112.3	1.681	112.3	1.32942	112.3	2.28832	112.3	0.9792
112.4	1.695	112.4	1.32342	112.4	2.29432	112.4	0.985
112.5	1.688	112.5	1.32342	112.5	2.29532	112.5	0.9873
112.6	1.679	112.6	1.33542	112.6	2.28332	112.6	0.9829
112.7	1.675	112.7	1.32442	112.7	2.27532	112.7	0.9897
112.8	1.675	112.8	1.31942	112.8	2.29032	112.8	0.9821
112.9	1.667	112.9	1.32442	112.9	2.29632	112.9	0.9858
113	1.674	113	1.32542	113	2.28032	113	0.9808
113.1	1.676	113.1	1.33442	113.1	2.27332	113.1	0.9822
113.2	1.674	113.2	1.32642	113.2	2.28832	113.2	0.9879
113.3	1.678	113.3	1.32742	113.3	2.26932	113.3	0.9793
113.4	1.671	113.4	1.33442	113.4	2.28532	113.4	0.983
113.5	1.672	113.5	1.33442	113.5	2.28732	113.5	0.9781
113.6	1.671	113.6	1.33742	113.6	2.28632	113.6	0.9882
113.7	1.702	113.7	1.32442	113.7	2.29232	113.7	0.9907
113.8	1.676	113.8	1.33042	113.8	2.28632	113.8	0.9828
113.9	1.673	113.9	1.32342	113.9	2.28332	113.9	0.9856
114	1.657	114	1.32442	114	2.28032	114	0.9927
114.1	1.681	114.1	1.32942	114.1	2.27132	114.1	0.9879
114.2	1.682	114.2	1.33142	114.2	2.27032	114.2	0.9881
114.3	1.666	114.3	1.32242	114.3	2.27132	114.3	0.9938
114.4	1.679	114.4	1.32942	114.4	2.28032	114.4	0.9954
114.5	1.674	114.5	1.33042	114.5	2.27832	114.5	0.9958
114.6	1.675	114.6	1.32242	114.6	2.27332	114.6	0.9901
114.7	1.657	114.7	1.33042	114.7	2.27132	114.7	0.9916
114.8	1.668	114.8	1.33542	114.8	2.29032	114.8	0.9925
114.9	1.664	114.9	1.32342	114.9	2.28132	114.9	0.9849
115	1.671	115	1.33142	115	2.27932	115	0.9929
115.1	1.652	115.1	1.33142	115.1	2.27732	115.1	0.9834
115.2	1.665	115.2	1.32542	115.2	2.28332	115.2	0.9811
115.3	1.669	115.3	1.32442	115.3	2.28032	115.3	0.9878
115.4	1.652	115.4	1.32542	115.4	2.27232	115.4	0.9865
115.5	1.667	115.5	1.32642	115.5	2.28232	115.5	0.9947
115.6	1.658	115.6	1.33342	115.6	2.27732	115.6	0.992
115.7	1.663	115.7	1.33342	115.7	2.26932	115.7	0.984
115.8	1.665	115.8	1.32842	115.8	2.27132	115.8	0.9811
115.9	1.675	115.9	1.32542	115.9	2.26832	115.9	0.9913
116	1.666	116	1.32742	116	2.27032	116	0.9913
116.1	1.668	116.1	1.32742	116.1	2.27432	116.1	1.003
116.2	1.674	116.2	1.33042	116.2	2.27532	116.2	0.996
116.3	1.665	116.3	1.33642	116.3	2.27132	116.3	0.9933
116.4	1.656	116.4	1.33842	116.4	2.26432	116.4	0.9912
116.5	1.664	116.5	1.33042	116.5	2.26632	116.5	0.9912
116.6	1.65	116.6	1.31842	116.6	2.26532	116.6	0.9982
116.7	1.66	116.7	1.31542	116.7	2.26132	116.7	0.9962
116.8	1.65	116.8	1.32242	116.8	2.25832	116.8	0.9878
116.9	1.663	116.9	1.33042	116.9	2.25532	116.9	0.9923
117	1.68	117	1.33042	117	2.26132	117	0.9951
117.1	1.646	117.1	1.32042	117.1	2.26232	117.1	0.9865
117.2	1.656	117.2	1.33042	117.2	2.26332	117.2	0.9873
117.3	1.656	117.3	1.31942	117.3	2.25232	117.3	0.9912
117.4	1.663	117.4	1.31842	117.4	2.25532	117.4	0.9941
117.5	1.663	117.5	1.32442	117.5	2.26132	117.5	0.9924
117.6	1.669	117.6	1.33642	117.6	2.27132	117.6	0.9897
117.7	1.651	117.7	1.32342	117.7	2.24832	117.7	0.9941
117.8	1.656	117.8	1.31942	117.8	2.25432	117.8	0.9963
117.9	1.647	117.9	1.32542	117.9	2.25532	117.9	0.9933
118	1.654	118	1.31842	118	2.25632	118	0.9922
118.1	1.653	118.1	1.32942	118.1	2.25532	118.1	0.9956
118.2	1.662	118.2	1.32142	118.2	2.25732	118.2	0.9952
118.3	1.664	118.3	1.31042	118.3	2.25432	118.3	0.9877
118.4	1.66	118.4	1.32442	118.4	2.24132	118.4	0.7608
118.5	1.66	118.5	1.27642	118.5	2.24632	118.5	0.3863
118.6	1.597	118.6	0.52942	118.6	2.25432	118.6	0.2942
118.7	0.7488	118.7	0.39002	118.7	1.07932	118.7	0.2649
118.8	0.5282	118.8	0.33022	118.8	0.48842	118.8	0.247
118.9	0.4442	118.9	0.29872	118.9	0.41082	118.9	0.2346
119	0.397	119	0.27932	119	0.36242	119	0.2264
119.1	0.3648	119.1	0.26392	119.1	0.33762	119.1	0.2196
119.2	0.3386	119.2	0.25632	119.2	0.31832	119.2	0.2111
119.3	0.3216	119.3	0.25012	119.3	0.30372	119.3	0.2111
119.4	0.3092	119.4	0.24042	119.4	0.28922	119.4	0.2052
119.5	0.2976	119.5	0.23432	119.5	0.28082	119.5	0.2024
119.6	0.2873	119.6	0.22432	119.6	0.27032	119.6	0.1988
119.7	0.2777	119.7	0.22872	119.7	0.26702	119.7	0.1966
119.8	0.2698	119.8	0.22292	119.8	0.25712	119.8	0.1914
119.9	0.267	119.9	0.21722	119.9	0.24972	119.9	0.1931
120	0.2616	120	0.21412	120	0.25052	120	0.1893
120.1	0.2552	120.1	0.21332	120.1	0.24182	120.1	0.1872
120.2	0.2553	120.2	0.20952	120.2	0.23972	120.2	0.1866
120.3	0.2437	120.3	0.20842	120.3	0.23472	120.3	0.1833
120.4	0.2475	120.4	0.20622	120.4	0.22902	120.4	0.1825
120.5	0.2427	120.5	0.20282	120.5	0.22792	120.5	0.1813
120.6	0.2382	120.6	0.20532	120.6	0.22222	120.6	0.1791
120.7	0.2344	120.7	0.20152	120.7	0.22422	120.7	0.1773
120.8	0.2354	120.8	0.19532	120.8	0.21662	120.8	0.1761
120.9	0.2348	120.9	0.20112	120.9	0.21722	120.9	0.1753
121	0.2275	121	0.19722	121	0.20882	121	0.1751
121.1	0.2272	121.1	0.19312	121.1	0.21372	121.1	0.1736
121.2	0.2236	121.2	0.19872	121.2	0.20832	121.2	0.1718
121.3	0.2252	121.3	0.19362	121.3	0.20552	121.3	0.1698
121.4	0.2202	121.4	0.19172	121.4	0.20282	121.4	0.1708
121.5	0.2203	121.5	0.19172	121.5	0.19982	121.5	0.1685
121.6	0.2202	121.6	0.18812	121.6	0.19972	121.6	0.168
121.7	0.2171	121.7	0.18752	121.7	0.19832	121.7	0.1664
121.8	0.2106	121.8	0.18422	121.8	0.19702	121.8	0.1664
121.9	0.2139	121.9	0.19042	121.9	0.19442	121.9	0.1657
122	0.2087	122	0.18222	122	0.19252	122	0.1625
122.1	0.2161	122.1	0.18432	122.1	0.19082	122.1	0.1631
122.2	0.208	122.2	0.18042	122.2	0.18442	122.2	0.163
122.3	0.2101	122.3	0.18152	122.3	0.18902	122.3	0.1612
122.4	0.2087	122.4	0.18162	122.4	0.18512	122.4	0.1605
122.5	0.2062	122.5	0.18032	122.5	0.18532	122.5	0.1591
122.6	0.2019	122.6	0.18252	122.6	0.18362	122.6	0.1587
122.7	0.2039	122.7	0.17802	122.7	0.18252	122.7	0.1563
122.8	0.2012	122.8	0.17262	122.8	0.17772	122.8	0.1566
122.9	0.2031	122.9	0.17572	122.9	0.17982	122.9	0.1566
123	0.1982	123	0.18002	123	0.17772	123	0.1548
123.1	0.2002	123.1	0.17402	123.1	0.17652	123.1	0.1529
123.2	0.2015	123.2	0.17012	123.2	0.17502	123.2	0.153
123.3	0.2028	123.3	0.17052	123.3	0.17432	123.3	0.1519
123.4	0.1988	123.4	0.16972	123.4	0.17142	123.4	0.1514
123.5	0.1968	123.5	0.16932	123.5	0.17562	123.5	0.1506
123.6	0.191	123.6	0.17172	123.6	0.17072	123.6	0.1491
123.7	0.1955	123.7	0.16682	123.7	0.17242	123.7	0.1484
123.8	0.1981	123.8	0.16422	123.8	0.16602	123.8	0.1479
123.9	0.1961	123.9	0.16852	123.9	0.16872	123.9	0.1485
124	0.1911	124	0.16662	124	0.16662	124	0.1457
124.1	0.1944	124.1	0.16692	124.1	0.16672	124.1	0.1449
124.2	0.1912	124.2	0.16392	124.2	0.16592	124.2	0.1439
124.3	0.1905	124.3	0.16792	124.3	0.16382	124.3	0.1427
124.4	0.1923	124.4	0.16342	124.4	0.15972	124.4	0.1421
124.5	0.1904	124.5	0.16132	124.5	0.16322	124.5	0.1419
124.6	0.1907	124.6	0.16282	124.6	0.15982	124.6	0.1411
124.7	0.1871	124.7	0.15522	124.7	0.16042	124.7	0.1381
124.8	0.1885	124.8	0.16202	124.8	0.15882	124.8	0.1398
124.9	0.1876	124.9	0.16062	124.9	0.15872	124.9	0.1372
125	0.1908	125	0.16102	125	0.15442	125	0.1357
125.1	0.186	125.1	0.16102	125.1	0.15952	125.1	0.1357
125.2	0.1868	125.2	0.15672	125.2	0.15592	125.2	0.1367
125.3	0.1855	125.3	0.15652	125.3	0.15782	125.3	0.133
125.4	0.1881	125.4	0.15612	125.4	0.15112	125.4	0.1339
125.5	0.1864	125.5	0.15742	125.5	0.15382	125.5	0.1313
125.6	0.1832	125.6	0.15402	125.6	0.15662	125.6	0.1308
125.7	0.1825	125.7	0.15172	125.7	0.15312	125.7	0.1315
125.8	0.1848	125.8	0.15262	125.8	0.15042	125.8	0.1297
125.9	0.1854	125.9	0.14642	125.9	0.14852	125.9	0.128
126	0.1841	126	0.15222	126	0.15032	126	0.1272
126.1	0.1822	126.1	0.15432	126.1	0.15072	126.1	0.1273
126.2	0.1829	126.2	0.15222	126.2	0.14962	126.2	0.1256
126.3	0.1796	126.3	0.15102	126.3	0.14872	126.3	0.1252
126.4	0.1832	126.4	0.14852	126.4	0.14792	126.4	0.1227
126.5	0.1797	126.5	0.14802	126.5	0.14712	126.5	0.123
126.6	0.1802	126.6	0.14712	126.6	0.14792	126.6	0.1217
126.7	0.182	126.7	0.14832	126.7	0.14102	126.7	0.1195
126.8	0.181	126.8	0.14672	126.8	0.14302	126.8	0.1204
126.9	0.1755	126.9	0.14612	126.9	0.14412	126.9	0.119
127	0.1772	127	0.14312	127	0.14612	127	0.1175
127.1	0.1766	127.1	0.14372	127.1	0.14242	127.1	0.1187
127.2	0.1771	127.2	0.14702	127.2	0.14232	127.2	0.1164
127.3	0.1768	127.3	0.14542	127.3	0.14292	127.3	0.114
127.4	0.1795	127.4	0.13932	127.4	0.14132	127.4	0.114
127.5	0.174	127.5	0.14092	127.5	0.13982	127.5	0.1128
127.6	0.1776	127.6	0.14032	127.6	0.14142	127.6	0.1128
127.7	0.1815	127.7	0.13852	127.7	0.13922	127.7	0.1115
127.8	0.1942	127.8	0.14262	127.8	0.13912	127.8	0.1104
127.9	0.2287	127.9	0.13932	127.9	0.13672	127.9	0.1103
128	0.2158	128	0.13932	128	0.13962	128	0.1089
128.1	0.1929	128.1	0.13762	128.1	0.13652	128.1	0.1081
128.2	0.1849	128.2	0.13592	128.2	0.13762	128.2	0.1077
128.3	0.1869	128.3	0.13502	128.3	0.13472	128.3	0.106
128.4	0.1786	128.4	0.14152	128.4	0.13722	128.4	0.1054
128.5	0.1823	128.5	0.13912	128.5	0.13362	128.5	0.1044
128.6	0.1803	128.6	0.13172	128.6	0.13822	128.6	0.1041
128.7	0.1772	128.7	0.13782	128.7	0.13432	128.7	0.1024
128.8	0.1793	128.8	0.13442	128.8	0.13122	128.8	0.1023
128.9	0.1763	128.9	0.13172	128.9	0.13312	128.9	0.1021
129	0.1801	129	0.13182	129	0.13142	129	0.1012
129.1	0.1706	129.1	0.13002	129.1	0.13332	129.1	0.1012
129.2	0.1752	129.2	0.13372	129.2	0.13292	129.2	0.09894
129.3	0.1782	129.3	0.12922	129.3	0.13372	129.3	0.09987
129.4	0.1767	129.4	0.13352	129.4	0.12512	129.4	0.09708
129.5	0.1754	129.5	0.13182	129.5	0.13482	129.5	0.09729
129.6	0.1753	129.6	0.12802	129.6	0.12942	129.6	0.09603
129.7	0.1722	129.7	0.12872	129.7	0.12952	129.7	0.0971
129.8	0.1738	129.8	0.12792	129.8	0.12612	129.8	0.09607
129.9	0.17	129.9	0.12512	129.9	0.12792	129.9	0.09503
130	0.1737	130	0.12572	130	0.12892	130	0.09542
130.1	0.1716	130.1	0.13052	130.1	0.12862	130.1	0.09556
130.2	0.1763	130.2	0.12432	130.2	0.12802	130.2	0.09329
130.3	0.1726	130.3	0.12342	130.3	0.12832	130.3	0.09301
130.4	0.1725	130.4	0.12512	130.4	0.12462	130.4	0.09226
130.5	0.1709	130.5	0.12202	130.5	0.12832	130.5	0.09312
130.6	0.1736	130.6	0.12702	130.6	0.12422	130.6	0.09036
130.7	0.1689	130.7	0.12172	130.7	0.12462	130.7	0.09252
130.8	0.1723	130.8	0.11972	130.8	0.12522	130.8	0.09118
130.9	0.1733	130.9	0.12492	130.9	0.12322	130.9	0.08989
131	0.173	131	0.12402	131	0.12302	131	0.09106
131.1	0.1693	131.1	0.12162	131.1	0.12332	131.1	0.08941
131.2	0.1693	131.2	0.11992	131.2	0.12352	131.2	0.08832
131.3	0.1706	131.3	0.11942	131.3	0.12032	131.3	0.08858
131.4	0.1707	131.4	0.12112	131.4	0.12032	131.4	0.08705
131.5	0.1719	131.5	0.11912	131.5	0.12412	131.5	0.08756
131.6	0.1699	131.6	0.11362	131.6	0.12202	131.6	0.08591
131.7	0.1717	131.7	0.12262	131.7	0.12172	131.7	0.08837
131.8	0.1686	131.8	0.11582	131.8	0.12112	131.8	0.08558
131.9	0.1695	131.9	0.11952	131.9	0.12062	131.9	0.08599
132	0.1703	132	0.12132	132	0.11952	132	0.08621
132.1	0.1702	132.1	0.11462	132.1	0.11962	132.1	0.08418
132.2	0.1703	132.2	0.11812	132.2	0.12092	132.2	0.08577
132.3	0.1685	132.3	0.11802	132.3	0.11872	132.3	0.08543
132.4	0.1681	132.4	0.11362	132.4	0.11962	132.4	0.0845
132.5	0.1662	132.5	0.11102	132.5	0.11582	132.5	0.08298
132.6	0.1715	132.6	0.11672	132.6	0.11982	132.6	0.08384
132.7	0.1697	132.7	0.11222	132.7	0.11502	132.7	0.08239
132.8	0.1682	132.8	0.11702	132.8	0.11832	132.8	0.08321
132.9	0.1705	132.9	0.10742	132.9	0.11922	132.9	0.08276
133	0.1655	133	0.11572	133	0.11852	133	0.08291
133.1	0.1649	133.1	0.10862	133.1	0.11302	133.1	0.08277
133.2	0.1709	133.2	0.11242	133.2	0.11382	133.2	0.08296
133.3	0.1704	133.3	0.11142	133.3	0.11442	133.3	0.08211
133.4	0.1655	133.4	0.10952	133.4	0.11552	133.4	0.08285
133.5	0.1659	133.5	0.10962	133.5	0.11412	133.5	0.08215
133.6	0.1695	133.6	0.10852	133.6	0.11542	133.6	0.08157
133.7	0.1659	133.7	0.10772	133.7	0.11342	133.7	0.08094
133.8	0.1669	133.8	0.11182	133.8	0.11542	133.8	0.08146
133.9	0.1685	133.9	0.11152	133.9	0.11282	133.9	0.08026
134	0.1671	134	0.11112	134	0.11302	134	0.08074
134.1	0.1661	134.1	0.11092	134.1	0.11192	134.1	0.08065
134.2	0.1677	134.2	0.10722	134.2	0.11242	134.2	0.08165
134.3	0.1671	134.3	0.11232	134.3	0.11282	134.3	0.07953
134.4	0.1667	134.4	0.10882	134.4	0.11092	134.4	0.08031
134.5	0.1649	134.5	0.10412	134.5	0.11342	134.5	0.08033
134.6	0.1631	134.6	0.10372	134.6	0.11122	134.6	0.08032
134.7	0.1671	134.7	0.10852	134.7	0.11172	134.7	0.07816
134.8	0.1623	134.8	0.11032	134.8	0.10752	134.8	0.08113
134.9	0.1643	134.9	0.11062	134.9	0.10892	134.9	0.0806
135	0.1628	135	0.10742	135	0.11362	135	0.07928
135.1	0.1646	135.1	0.11112	135.1	0.10742	135.1	0.08031
135.2	0.1664	135.2	0.11032	135.2	0.10682	135.2	0.08064
135.3	0.1667	135.3	0.10692	135.3	0.11002	135.3	0.07919
135.4	0.1635	135.4	0.10662	135.4	0.10652	135.4	0.07977
135.5	0.1629	135.5	0.10682	135.5	0.10782	135.5	0.08026
135.6	0.1615	135.6	0.10322	135.6	0.10772	135.6	0.08049
135.7	0.1636	135.7	0.10712	135.7	0.10702	135.7	0.07926
135.8	0.1627	135.8	0.11062	135.8	0.10752	135.8	0.0821
135.9	0.1637	135.9	0.10002	135.9	0.10442	135.9	0.07967
136	0.1635	136	0.11002	136	0.10642	136	0.07859
136.1	0.162	136.1	0.10132	136.1	0.10872	136.1	0.0818
136.2	0.1629	136.2	0.10872	136.2	0.10572	136.2	0.08127
136.3	0.1609	136.3	0.10712	136.3	0.10522	136.3	0.0794
136.4	0.1618	136.4	0.10492	136.4	0.10472	136.4	0.08115
136.5	0.165	136.5	0.10552	136.5	0.10462	136.5	0.08056
136.6	0.16	136.6	0.10562	136.6	0.10792	136.6	0.0808
136.7	0.1615	136.7	0.10302	136.7	0.10412	136.7	0.08083
136.8	0.1611	136.8	0.10432	136.8	0.10322	136.8	0.08149
136.9	0.1628	136.9	0.10522	136.9	0.10412	136.9	0.08048
137	0.1599	137	0.10622	137	0.10572	137	0.0823
137.1	0.1614	137.1	0.10372	137.1	0.10232	137.1	0.08113
137.2	0.1603	137.2	0.10562	137.2	0.10402	137.2	0.08146
137.3	0.1626	137.3	0.10032	137.3	0.10202	137.3	0.08317
137.4	0.162	137.4	0.10522	137.4	0.10412	137.4	0.08153
137.5	0.1612	137.5	0.10162	137.5	0.10452	137.5	0.08264
137.6	0.1566	137.6	0.10602	137.6	0.10322	137.6	0.08237
137.7	0.1637	137.7	0.10562	137.7	0.09972	137.7	0.08441
137.8	0.1591	137.8	0.10422	137.8	0.10422	137.8	0.08258
137.9	0.1576	137.9	0.10192	137.9	0.10212	137.9	0.08242
138	0.1575	138	0.10862	138	0.10132	138	0.08475
138.1	0.1589	138.1	0.10092	138.1	0.09922	138.1	0.08333
138.2	0.158	138.2	0.10612	138.2	0.10402	138.2	0.08446
138.3	0.1911	138.3	0.11152	138.3	0.24832	138.3	0.08243
138.4	0.796	138.4	0.40122	138.4	1.91132	138.4	0.08584
138.5	1.227	138.5	1.00842	138.5	2.14432	138.5	0.08514
138.6	1.349	138.6	1.10342	138.6	2.22132	138.6	0.08427
138.7	1.427	138.7	1.14942	138.7	2.27332	138.7	0.08666
138.8	1.476	138.8	1.18742	138.8	2.29632	138.8	0.08623
138.9	1.51	138.9	1.19742	138.9	2.30632	138.9	0.08646
139	1.538	139	1.21842	139	2.31532	139	0.3075
139.1	1.556	139.1	1.21242	139.1	2.31232	139.1	0.7822
139.2	1.563	139.2	1.23342	139.2	2.31832	139.2	0.8247
139.3	1.587	139.3	1.23842	139.3	2.32132	139.3	0.8689
139.4	1.587	139.4	1.23442	139.4	2.32032	139.4	0.8852
139.5	1.607	139.5	1.24742	139.5	2.34132	139.5	0.8947
139.6	1.597	139.6	1.24842	139.6	2.32632	139.6	0.9098
139.7	1.605	139.7	1.23242	139.7	2.33232	139.7	0.9122
139.8	1.61	139.8	1.23342	139.8	2.34132	139.8	0.908
139.9	1.618	139.9	1.24142	139.9	2.33632	139.9	0.9333
140	1.617	140	1.24142	140	2.34432	140	0.9263
140.1	1.617	140.1	1.23542	140.1	2.33632	140.1	0.9276
140.2	1.637	140.2	1.24242	140.2	2.31932	140.2	0.9316
140.3	1.62	140.3	1.24742	140.3	2.32932	140.3	0.9293
140.4	1.635	140.4	1.25842	140.4	2.32732	140.4	0.9327
140.5	1.629	140.5	1.25442	140.5	2.31532	140.5	0.9366
140.6	1.621	140.6	1.24642	140.6	2.32932	140.6	0.9397
140.7	1.621	140.7	1.25442	140.7	2.31932	140.7	0.94
140.8	1.615	140.8	1.25542	140.8	2.30632	140.8	0.9505
140.9	1.63	140.9	1.26242	140.9	2.29932	140.9	0.9488
141	1.637	141	1.25242	141	2.31832	141	0.943
141.1	1.615	141.1	1.26142	141.1	2.30932	141.1	0.9514
141.2	1.628	141.2	1.25942	141.2	2.30132	141.2	0.9484
141.3	1.63	141.3	1.25342	141.3	2.30432	141.3	0.951
141.4	1.625	141.4	1.25042	141.4	2.30232	141.4	0.9566
141.5	1.62	141.5	1.24942	141.5	2.31632	141.5	0.9526
141.6	1.62	141.6	1.24742	141.6	2.31232	141.6	0.9542
141.7	1.623	141.7	1.25942	141.7	2.30832	141.7	0.9554
141.8	1.626	141.8	1.26642	141.8	2.30432	141.8	0.9515
141.9	1.629	141.9	1.25242	141.9	2.30732	141.9	0.9554
142	1.637	142	1.26642	142	2.30832	142	0.9623
142.1	1.628	142.1	1.25742	142.1	2.29732	142.1	0.9603
142.2	1.615	142.2	1.26142	142.2	2.29932	142.2	0.951
142.3	1.619	142.3	1.26342	142.3	2.30832	142.3	0.9571
142.4	1.625	142.4	1.25342	142.4	2.31232	142.4	0.9567
142.5	1.614	142.5	1.26042	142.5	2.29932	142.5	0.9608
142.6	1.625	142.6	1.25942	142.6	2.29132	142.6	0.9611
142.7	1.599	142.7	1.24642	142.7	2.28532	142.7	0.9586
142.8	1.604	142.8	1.25942	142.8	2.28432	142.8	0.9623
142.9	1.622	142.9	1.27042	142.9	2.30132	142.9	0.9681
143	1.615	143	1.25542	143	2.29432	143	0.9613
143.1	1.621	143.1	1.25342	143.1	2.29032	143.1	0.959
143.2	1.609	143.2	1.26242	143.2	2.29332	143.2	0.9649
143.3	1.618	143.3	1.26042	143.3	2.29332	143.3	0.9647
143.4	1.6	143.4	1.25742	143.4	2.28732	143.4	0.9707
143.5	1.609	143.5	1.25142	143.5	2.28632	143.5	0.9687
143.6	1.611	143.6	1.26642	143.6	2.29332	143.6	0.9667
143.7	1.621	143.7	1.25842	143.7	2.28832	143.7	0.9669
143.8	1.611	143.8	1.25542	143.8	2.28132	143.8	0.9607
143.9	1.603	143.9	1.25342	143.9	2.28032	143.9	0.9634
144	1.602	144	1.26542	144	2.28732	144	0.9639
144.1	1.617	144.1	1.26642	144.1	2.28132	144.1	0.9674
144.2	1.608	144.2	1.26342	144.2	2.29532	144.2	0.97
144.3	1.61	144.3	1.25442	144.3	2.28932	144.3	0.9777
144.4	1.6	144.4	1.25842	144.4	2.28032	144.4	0.9669
144.5	1.608	144.5	1.25442	144.5	2.28032	144.5	0.9793
144.6	1.597	144.6	1.25542	144.6	2.28632	144.6	0.9741
144.7	1.617	144.7	1.26142	144.7	2.29632	144.7	0.976
144.8	1.605	144.8	1.26842	144.8	2.28832	144.8	0.9787
144.9	1.598	144.9	1.26842	144.9	2.28632	144.9	0.9707
145	1.599	145	1.28042	145	2.27432	145	0.9665
145.1	1.594	145.1	1.26742	145.1	2.27932	145.1	0.9719
145.2	1.587	145.2	1.26042	145.2	2.28932	145.2	0.9716
145.3	1.597	145.3	1.26942	145.3	2.28332	145.3	0.9712
145.4	1.597	145.4	1.26542	145.4	2.27232	145.4	0.9708
145.5	1.599	145.5	1.25742	145.5	2.26332	145.5	0.9779
145.6	1.591	145.6	1.27742	145.6	2.26532	145.6	0.9811
145.7	1.601	145.7	1.28042	145.7	2.26732	145.7	0.9871
145.8	1.597	145.8	1.27542	145.8	2.26832	145.8	0.9795
145.9	1.596	145.9	1.27642	145.9	2.27332	145.9	0.9717
146	1.586	146	1.27642	146	2.26332	146	0.989
146.1	1.584	146.1	1.27342	146.1	2.26532	146.1	0.9799
146.2	1.591	146.2	1.27742	146.2	2.27232	146.2	0.9757
146.3	1.588	146.3	1.28242	146.3	2.27432	146.3	0.9794
146.4	1.59	146.4	1.27742	146.4	2.27432	146.4	0.978
146.5	1.586	146.5	1.27042	146.5	2.27932	146.5	0.9814
146.6	1.595	146.6	1.27942	146.6	2.26932	146.6	0.9846
146.7	1.599	146.7	1.28542	146.7	2.25332	146.7	0.9822
146.8	1.586	146.8	1.27942	146.8	2.26232	146.8	0.9903
146.9	1.581	146.9	1.27542	146.9	2.26632	146.9	0.9824
147	1.585	147	1.28142	147	2.26732	147	0.9746
147.1	1.579	147.1	1.27742	147.1	2.26832	147.1	0.985
147.2	1.592	147.2	1.28242	147.2	2.27532	147.2	0.9749
147.3	1.578	147.3	1.28542	147.3	2.26632	147.3	0.9851
147.4	1.588	147.4	1.29042	147.4	2.27032	147.4	0.9768
147.5	1.589	147.5	1.28442	147.5	2.27732	147.5	0.9736
147.6	1.567	147.6	1.27842	147.6	2.26732	147.6	0.9775
147.7	1.593	147.7	1.28842	147.7	2.26632	147.7	0.9886
147.8	1.597	147.8	1.27642	147.8	2.26732	147.8	0.9874
147.9	1.578	147.9	1.28242	147.9	2.27632	147.9	0.9863
148	1.577	148	1.29842	148	2.26432	148	0.9896
148.1	1.588	148.1	1.28742	148.1	2.25232	148.1	0.9832
148.2	1.579	148.2	1.28142	148.2	2.26132	148.2	0.9905
148.3	1.591	148.3	1.29042	148.3	2.25032	148.3	0.9895
148.4	1.574	148.4	1.28942	148.4	2.25032	148.4	0.9803
148.5	1.579	148.5	1.29142	148.5	2.25832	148.5	0.9823
148.6	1.584	148.6	1.29942	148.6	2.26332	148.6	0.9892
148.7	1.571	148.7	1.28342	148.7	2.26732	148.7	0.9835
148.8	1.583	148.8	1.29242	148.8	2.25932	148.8	0.9843
148.9	1.585	148.9	1.28742	148.9	2.26132	148.9	0.9849
149	1.574	149	1.28542	149	2.25332	149	0.9811
149.1	1.586	149.1	1.28342	149.1	2.24232	149.1	0.9797
149.2	1.562	149.2	1.29442	149.2	2.26132	149.2	0.9866
149.3	1.566	149.3	1.28942	149.3	2.26532	149.3	0.9868
149.4	1.573	149.4	1.28042	149.4	2.25632	149.4	0.9869
149.5	1.577	149.5	1.28942	149.5	2.25632	149.5	0.9886
149.6	1.582	149.6	1.28842	149.6	2.25532	149.6	0.9885
149.7	1.564	149.7	1.29142	149.7	2.25132	149.7	0.9859
149.8	1.568	149.8	1.29542	149.8	2.25432	149.8	0.981
149.9	1.56	149.9	1.28942	149.9	2.25332	149.9	0.9888
150	1.552	150	1.29342	150	2.24932	150	0.9895
150.1	1.564	150.1	1.29442	150.1	2.24532	150.1	0.9863
150.2	1.563	150.2	1.29842	150.2	2.24932	150.2	0.9885
150.3	1.57	150.3	1.29842	150.3	2.25432	150.3	0.9803
150.4	1.562	150.4	1.30042	150.4	2.27132	150.4	0.9823
150.5	1.58	150.5	1.29142	150.5	2.25432	150.5	0.9846
150.6	1.565	150.6	1.29442	150.6	2.24632	150.6	0.9821
150.7	1.579	150.7	1.30342	150.7	2.24832	150.7	0.9911
150.8	1.566	150.8	1.30142	150.8	2.24032	150.8	0.9795
150.9	1.565	150.9	1.30142	150.9	2.25232	150.9	0.9818
151	1.565	151	1.30442	151	2.26132	151	0.9853
151.1	1.558	151.1	1.30142	151.1	2.25232	151.1	0.9875
151.2	1.552	151.2	1.29842	151.2	2.23632	151.2	0.991
151.3	1.547	151.3	1.30542	151.3	2.25032	151.3	0.9836
151.4	1.55	151.4	1.30842	151.4	2.24132	151.4	0.9774
151.5	1.556	151.5	1.29242	151.5	2.24132	151.5	0.9819
151.6	1.553	151.6	1.28642	151.6	2.23432	151.6	0.9836
151.7	1.558	151.7	1.30342	151.7	2.23132	151.7	0.988
151.8	1.569	151.8	1.29642	151.8	2.25232	151.8	0.9861
151.9	1.558	151.9	1.29742	151.9	2.24732	151.9	0.9893
152	1.56	152	1.29142	152	2.23132	152	0.9954
152.1	1.548	152.1	1.29542	152.1	2.23832	152.1	0.9817
152.2	1.56	152.2	1.29542	152.2	2.24332	152.2	0.9735
152.3	1.54	152.3	1.30942	152.3	2.24832	152.3	0.9748
152.4	1.557	152.4	1.30642	152.4	2.23832	152.4	0.9825
152.5	1.555	152.5	1.30342	152.5	2.24732	152.5	0.9794
152.6	1.532	152.6	1.29842	152.6	2.25232	152.6	0.9913
152.7	1.536	152.7	1.30642	152.7	2.24332	152.7	0.9869
152.8	1.543	152.8	1.29842	152.8	2.24532	152.8	0.9872
152.9	1.544	152.9	1.29742	152.9	2.23532	152.9	0.9835
153	1.559	153	1.30942	153	2.23332	153	0.9744
153.1	1.554	153.1	1.30542	153.1	2.23532	153.1	0.9765
153.2	1.546	153.2	1.30442	153.2	2.24532	153.2	0.9795
153.3	1.546	153.3	1.29642	153.3	2.24032	153.3	0.9829
153.4	1.56	153.4	1.29542	153.4	2.22832	153.4	0.9762
153.5	1.54	153.5	1.29142	153.5	2.24332	153.5	0.976
153.6	1.549	153.6	1.31142	153.6	2.23632	153.6	0.972
153.7	1.535	153.7	1.30342	153.7	2.23932	153.7	0.9764
153.8	1.548	153.8	1.29742	153.8	2.23132	153.8	0.9822
153.9	1.558	153.9	1.29242	153.9	2.21932	153.9	0.9746
154	1.545	154	1.29742	154	2.23432	154	0.9845
154.1	1.556	154.1	1.30742	154.1	2.23832	154.1	0.9819
154.2	1.546	154.2	1.30042	154.2	2.23132	154.2	0.9791
154.3	1.554	154.3	1.31042	154.3	2.23332	154.3	0.9745
154.4	1.561	154.4	1.29942	154.4	2.23732	154.4	0.9749
154.5	1.549	154.5	1.29742	154.5	2.22732	154.5	0.9778
154.6	1.534	154.6	1.30342	154.6	2.21632	154.6	0.9758
154.7	1.547	154.7	1.29442	154.7	2.23332	154.7	0.9721
154.8	1.543	154.8	1.30142	154.8	2.23232	154.8	0.9713
154.9	1.55	154.9	1.29942	154.9	2.22432	154.9	0.9758
155	1.549	155	1.29142	155	2.22232	155	0.9706
155.1	1.54	155.1	1.28242	155.1	2.22632	155.1	0.9727
155.2	1.557	155.2	1.28842	155.2	2.22632	155.2	0.9626
155.3	1.551	155.3	1.29942	155.3	2.22632	155.3	0.9648
155.4	1.548	155.4	1.29742	155.4	2.22832	155.4	0.9656
155.5	1.542	155.5	1.29242	155.5	2.22032	155.5	0.9751
155.6	1.536	155.6	1.29342	155.6	2.22432	155.6	0.9715
155.7	1.536	155.7	1.29142	155.7	2.22332	155.7	0.9709
155.8	1.546	155.8	1.30342	155.8	2.22832	155.8	0.9722
155.9	1.535	155.9	1.30842	155.9	2.22432	155.9	0.9691
156	1.541	156	1.29942	156	2.22632	156	0.967
156.1	1.54	156.1	1.29442	156.1	2.22532	156.1	0.9635
156.2	1.538	156.2	1.27842	156.2	2.21532	156.2	0.9703
156.3	1.548	156.3	1.29142	156.3	2.21732	156.3	0.9652
156.4	1.539	156.4	1.29542	156.4	2.21632	156.4	0.9665
156.5	1.548	156.5	1.29142	156.5	2.22432	156.5	0.9599
156.6	1.537	156.6	1.29442	156.6	2.22632	156.6	0.9654
156.7	1.544	156.7	1.29042	156.7	2.22732	156.7	0.9707
156.8	1.549	156.8	1.28942	156.8	2.22232	156.8	0.9524
156.9	1.548	156.9	1.29142	156.9	2.22332	156.9	0.9564
157	1.54	157	1.28242	157	2.21332	157	0.9636
157.1	1.539	157.1	1.28542	157.1	2.22532	157.1	0.9516
157.2	1.532	157.2	1.29242	157.2	2.22432	157.2	0.9587
157.3	1.546	157.3	1.28442	157.3	2.21032	157.3	0.9616
157.4	1.54	157.4	1.27542	157.4	2.21032	157.4	0.9591
157.5	1.527	157.5	1.28242	157.5	2.20932	157.5	0.9522
157.6	1.542	157.6	1.28642	157.6	2.22132	157.6	0.9694
157.7	1.535	157.7	1.27042	157.7	2.22532	157.7	0.9553
157.8	1.541	157.8	1.28942	157.8	2.21732	157.8	0.9594
157.9	1.537	157.9	1.28342	157.9	2.21232	157.9	0.951
158	1.529	158	1.29042	158	2.21132	158	0.9516
158.1	1.537	158.1	1.28842	158.1	2.21532	158.1	0.9529
158.2	1.535	158.2	1.27642	158.2	2.20932	158.2	0.9501
158.3	1.54	158.3	1.15242	158.3	2.21732	158.3	0.9544
158.4	1.536	158.4	0.70262	158.4	2.21332	158.4	0.9487
158.5	1.196	158.5	0.46852	158.5	2.20232	158.5	0.9471
158.6	0.5551	158.6	0.35682	158.6	1.60032	158.6	0.9454
158.7	0.4006	158.7	0.28582	158.7	0.49572	158.7	0.7729
158.8	0.3321	158.8	0.25432	158.8	0.39762	158.8	0.3429
158.9	0.286	158.9	0.24122	158.9	0.35082	158.9	0.2821
159	0.2652	159	0.22882	159	0.31972	159	0.2282
159.1	0.2412	159.1	0.21852	159.1	0.29402	159.1	0.2089
159.2	0.2268	159.2	0.21902	159.2	0.28322	159.2	0.1945
159.3	0.2162	159.3	0.20542	159.3	0.26992	159.3	0.184
159.4	0.2009	159.4	0.20632	159.4	0.26182	159.4	0.1781
159.5	0.1995	159.5	0.19622	159.5	0.25382	159.5	0.1722
159.6	0.187	159.6	0.19262	159.6	0.24522	159.6	0.1652
159.7	0.1861	159.7	0.19022	159.7	0.23592	159.7	0.1624
159.8	0.1771	159.8	0.18882	159.8	0.23342	159.8	0.1571
159.9	0.1715	159.9	0.18612	159.9	0.22642	159.9	0.1543
160	0.167	160	0.17992	160	0.22312	160	0.1514
[truncated: 1,000 more rows]

## Sheet: Fig. 5d
	TAPT-OMe	TAPT-H	TAPT-Cl	TAPB-OMe
H2 production	450	250	49	25

## Sheet: Fig. 6a
	TAPB-OMe	TAPB-OMe-alkyne	TAPT-OMe	TAPT-OMe-alkyne
H2 production	25	545	450	7875

## Sheet: Fig. 6b
	simulated		TAPB-OMe-alkyne		TAPB-OMe-alkyne-af		TAPT-OMe-alkyne		TAPT-OMe-alkyne-af
2	114.3572	2	189	2	229.5	2	1632	2	909
2.02	117.293	2.03	233	2.03	251.5	2.03	1645	2.03	983
2.04	120.384	2.06	257.5	2.06	252.5	2.06	1650	2.06	877
2.06	123.641	2.09	284.5	2.09	268	2.09	1634	2.09	894
2.08	127.079	2.12	296.5	2.12	261	2.12	1640	2.12	893
2.1	130.714	2.15	300.5	2.15	246	2.15	1591	2.15	830
2.12	134.561	2.18	311.5	2.18	267	2.18	1619	2.18	820
2.14	138.642	2.21	302.5	2.21	270	2.21	1605	2.21	813
2.16	142.977	2.24	321	2.24	286	2.24	1632	2.24	788
2.18	147.591	2.27	340	2.27	295.5	2.27	1598	2.27	762
2.2	152.511	2.3	357.5	2.3	302	2.3	1584	2.3	797
2.22	157.769	2.33	372	2.33	348.5	2.33	1528	2.33	810
2.24	163.402	2.36	415	2.36	350.5	2.36	1599	2.36	837
2.26	169.45	2.39	467	2.39	373	2.39	1548	2.39	839
2.28	175.96	2.42	525	2.42	386	2.42	1609	2.42	860
2.3	182.988	2.45	571.5	2.45	475.5	2.45	1718	2.45	853
2.32	190.598	2.48	626.5	2.48	495	2.48	1755	2.48	850
2.34	198.864	2.51	732	2.51	555.5	2.51	1725	2.51	911
2.36	207.874	2.54	793	2.54	652	2.54	1798	2.54	951
2.38	217.734	2.57	1006.5	2.57	754.5	2.57	1794	2.57	984
2.4	228.568	2.6	1190.5	2.6	827.5	2.6	1850	2.6	1030
2.42	240.526	2.63	1436.5	2.63	1022.5	2.63	1891	2.63	1038
2.44	253.792	2.66	1696	2.66	1202.5	2.66	1971	2.66	1142
2.46	268.59	2.69	2123.5	2.69	1391.5	2.69	2053	2.69	1176
2.48	285.196	2.72	2512	2.72	1690	2.72	2162	2.72	1220
2.5	303.962	2.75	2856	2.75	1969.5	2.75	2266	2.75	1270
2.52	325.326	2.78	2953	2.78	2255.5	2.78	2320	2.78	1393
2.54	349.86	2.81	2924	2.81	2435.5	2.81	2338	2.81	1410
2.56	378.306	2.84	2468.5	2.84	2546	2.84	2446	2.84	1416
2.58	411.658	2.87	1909	2.87	2597	2.87	2517	2.87	1498
2.6	451.264	2.9	1461	2.9	2366	2.9	2590	2.9	1480
2.62	499.058	2.93	1046	2.93	2106.5	2.93	2632	2.93	1535
2.64	558.058	2.96	806.5	2.96	1794	2.96	2610	2.96	1553
2.66	633.494	2.99	614.5	2.99	1452.5	2.99	2629	2.99	1437
2.68	734.668	3.02	503	3.02	1153.5	3.02	2652	3.02	1563
2.7	875.91	3.05	410	3.05	918	3.05	2617	3.05	1434
2.72	1072.93	3.08	348	3.08	712.5	3.08	2609	3.08	1381
2.74	1333.15	3.11	282.5	3.11	569	3.11	2477	3.11	1403
2.76	1640.33	3.14	247	3.14	461	3.14	2363	3.14	1227
2.78	1917.95	3.17	250	3.17	371	3.17	2215	3.17	1239
2.8	2000	3.2	213.5	3.2	323.5	3.2	2121	3.2	1182
2.82	1813.83	3.23	189	3.23	255	3.23	2042	3.23	1068
2.84	1508.04	3.26	192	3.26	231.5	3.26	1930	3.26	1039
2.86	1216.08	3.29	175.5	3.29	196	3.29	1801	3.29	903
2.88	982.332	3.32	162.5	3.32	176.5	3.32	1613	3.32	875
2.9	810.462	3.35	147	3.35	155.5	3.35	1539	3.35	794
2.92	688.096	3.38	142.5	3.38	139.5	3.38	1481	3.38	777
2.94	599.234	3.41	135	3.41	138.5	3.41	1443	3.41	717
2.96	531.574	3.44	146.5	3.44	131	3.44	1358	3.44	610
2.98	477.768	3.47	125.5	3.47	120	3.47	1193	3.47	598
3	433.71	3.5	107.5	3.5	107.5	3.5	1127	3.5	512
3.02	396.934	3.53	115.5	3.53	99.5	3.53	1068	3.53	497
3.04	365.79	3.56	113.5	3.56	87.5	3.56	981	3.56	446
3.06	339.096	3.59	112	3.59	89.5	3.59	995	3.59	407
3.08	315.976	3.62	107.5	3.62	92.5	3.62	868	3.62	393
3.1	295.768	3.65	102.5	3.65	80.5	3.65	812	3.65	360
3.12	277.96	3.68	90.5	3.68	82	3.68	794	3.68	337
3.14	262.154	3.71	85	3.71	87.5	3.71	725	3.71	309
3.16	248.032	3.74	87	3.74	80	3.74	693	3.74	300
3.18	235.342	3.77	84.5	3.77	83	3.77	633	3.77	280
3.2	223.876	3.8	93.5	3.8	82	3.8	648	3.8	251
3.22	213.47	3.83	87	3.83	67.5	3.83	628	3.83	237
3.24	203.982	3.86	85	3.86	78.5	3.86	572	3.86	237
3.26	195.297	3.89	86.5	3.89	78.5	3.89	536	3.89	241
3.28	187.317	3.92	72	3.92	71	3.92	541	3.92	206
3.3	179.961	3.95	82.5	3.95	71.5	3.95	511	3.95	218
3.32	173.158	3.98	81.5	3.98	63.5	3.98	508	3.98	190
3.34	166.849	4.01	84.5	4.01	62.5	4.01	503	4.01	208
3.36	160.981	4.04	72	4.04	60.5	4.04	461	4.04	191
3.38	155.511	4.07	79.5	4.07	62	4.07	459	4.07	228
3.4	151.409	4.1	76	4.1	69.5	4.1	476	4.1	180
3.42	146.684	4.13	78.5	4.13	48	4.13	458	4.13	164
3.44	142.256	4.16	70	4.16	56	4.16	430	4.16	181
3.46	138.1	4.19	75	4.19	57.5	4.19	395	4.19	161
3.48	134.192	4.22	73	4.22	54.5	4.22	404	4.22	169
3.5	130.513	4.25	75.5	4.25	55.5	4.25	379	4.25	173
3.52	127.043	4.28	63.5	4.28	49.5	4.28	379	4.28	178
3.54	123.767	4.31	67.5	4.31	53	4.31	366	4.31	184
3.56	120.67	4.34	60.5	4.34	54.5	4.34	359	4.34	175
3.58	117.74	4.37	64.5	4.37	51	4.37	388	4.37	147
3.6	114.964	4.4	61.5	4.4	51.5	4.4	351	4.4	172
3.62	112.332	4.43	52	4.43	55	4.43	359	4.43	180
3.64	109.835	4.46	67	4.46	48	4.46	362	4.46	147
3.66	107.464	4.49	68.5	4.49	47	4.49	358	4.49	165
3.68	105.212	4.52	60.5	4.52	50	4.52	363	4.52	172
3.7	103.072	4.55	76.5	4.55	55.5	4.55	347	4.55	191
3.72	101.037	4.58	67	4.58	59.5	4.58	342	4.58	186
3.74	99.1014	4.61	68.5	4.61	49	4.61	324	4.61	161
3.76	97.2608	4.64	83	4.64	64.5	4.64	354	4.64	180
3.78	95.5106	4.67	98.5	4.67	69	4.67	320	4.67	181
3.8	93.8464	4.7	103	4.7	64	4.7	350	4.7	159
3.82	92.2648	4.73	110.5	4.73	72	4.73	331	4.73	173
3.84	90.7624	4.76	113.5	4.76	85	4.76	345	4.76	181
3.86	89.3364	4.79	117.5	4.79	85	4.79	331	4.79	198
3.88	88	4.82	136.5	4.82	92.5	4.82	313	4.82	178
3.9	88	4.85	147.5	4.85	110	4.85	331	4.85	194
3.92	88	4.88	145.5	4.88	119.5	4.88	359	4.88	188
3.94	88	4.91	126	4.91	110	4.91	334	4.91	199
3.96	88	4.94	130	4.94	119.5	4.94	350	4.94	181
3.98	88	4.97	115	4.97	115	4.97	331	4.97	161
4	88	5	97	5	94	5	350	5	164
4.02	88	5.03	80.5	5.03	95	5.03	335	5.03	158
4.04	88	5.06	71	5.06	105	5.06	333	5.06	199
4.06	88	5.09	72	5.09	82.5	5.09	327	5.09	168
4.08	88	5.12	61.5	5.12	79.5	5.12	337	5.12	164
4.1	88	5.15	66	5.15	75.5	5.15	306	5.15	173
4.12	88	5.18	55.5	5.18	63	5.18	355	5.18	175
4.14	88	5.21	60.5	5.21	74.5	5.21	311	5.21	173
4.16	88	5.24	61.5	5.24	57.5	5.24	310	5.24	183
4.18	88	5.27	61.5	5.27	61	5.27	308	5.27	175
4.2	88	5.3	62.5	5.3	60	5.3	318	5.3	162
4.22	88	5.33	65.5	5.33	61.5	5.33	304	5.33	143
4.24	88	5.36	73	5.36	53.5	5.36	289	5.36	158
4.26	88	5.39	84.5	5.39	57	5.39	295	5.39	163
4.28	88	5.42	88.5	5.42	65	5.42	315	5.42	173
4.3	88	5.45	88.5	5.45	70	5.45	328	5.45	172
4.32	88	5.48	100.5	5.48	70.5	5.48	311	5.48	170
4.34	88	5.51	109	5.51	86.5	5.51	302	5.51	146
4.36	88	5.54	114.5	5.54	93.5	5.54	341	5.54	166
4.38	88	5.57	151.5	5.57	102.5	5.57	281	5.57	183
4.4	88	5.6	173.5	5.6	115.5	5.6	309	5.6	176
4.42	88	5.63	175	5.63	125	5.63	329	5.63	175
4.44	88	5.66	157	5.66	149	5.66	293	5.66	178
4.46	88	5.69	150	5.69	145	5.69	313	5.69	182
4.48	88	5.72	123.5	5.72	137	5.72	326	5.72	189
4.5	88	5.75	101	5.75	130.5	5.75	309	5.75	191
4.52	88	5.78	99.5	5.78	135.5	5.78	325	5.78	207
4.54	88	5.81	86	5.81	109	5.81	325	5.81	177
4.56	93.2224	5.84	78.5	5.84	98.5	5.84	336	5.84	180
4.58	99.4926	5.87	70	5.87	91	5.87	343	5.87	205
4.6	106.741	5.9	69	5.9	102	5.9	329	5.9	208
4.62	115.21	5.93	62	5.93	79	5.93	302	5.93	194
4.64	125.23	5.96	49	5.96	79.5	5.96	331	5.96	226
4.66	137.261	5.99	54.5	5.99	64.5	5.99	308	5.99	206
4.68	151.995	6.02	55	6.02	69.5	6.02	313	6.02	197
4.7	170.588	6.05	59.5	6.05	60	6.05	293	6.05	191
4.72	195.108	6.08	53	6.08	45	6.08	326	6.08	192
4.74	229.008	6.11	52	6.11	55	6.11	292	6.11	180
4.76	276.738	6.14	52	6.14	53.5	6.14	290	6.14	174
4.78	341.664	6.17	44.5	6.17	49	6.17	310	6.17	165
4.8	422.548	6.2	50.5	6.2	50	6.2	292	6.2	154
4.82	506.442	6.23	42.5	6.23	51.5	6.23	285	6.23	175
4.84	555.438	6.26	38	6.26	51	6.26	277	6.26	192
4.86	529.902	6.29	47	6.29	53	6.29	311	6.29	171
4.88	452.482	6.32	48	6.32	53.5	6.32	276	6.32	174
4.9	368.522	6.35	55	6.35	46	6.35	273	6.35	167
4.92	298.198	6.38	41.5	6.38	45.5	6.38	285	6.38	148
4.94	245.58	6.41	34.5	6.41	46.5	6.41	297	6.41	145
4.96	208.406	6.44	39.5	6.44	43.5	6.44	259	6.44	168
4.98	182.265	6.47	38.5	6.47	39.5	6.47	256	6.47	179
5	163.247	6.5	34.5	6.5	39.5	6.5	256	6.5	146
5.02	148.861	6.53	37.5	6.53	42	6.53	294	6.53	157
5.04	137.719	6.56	44.5	6.56	43.5	6.56	248	6.56	166
5.06	129.024	6.59	36.5	6.59	43	6.59	247	6.59	157
5.08	122.269	6.62	43	6.62	38	6.62	226	6.62	139
5.1	117.108	6.65	39.5	6.65	34	6.65	244	6.65	163
5.12	113.29	6.68	39	6.68	37.5	6.68	232	6.68	146
5.14	110.641	6.71	39	6.71	33.5	6.71	230	6.71	126
5.16	109.033	6.74	40.5	6.74	40.5	6.74	223	6.74	154
5.18	108.382	6.77	34.5	6.77	37	6.77	221	6.77	133
5.2	108.636	6.8	39	6.8	34	6.8	238	6.8	149
5.22	109.768	6.83	27	6.83	39	6.83	225	6.83	128
5.24	111.782	6.86	35.5	6.86	36	6.86	214	6.86	141
5.26	114.705	6.89	41.5	6.89	42.5	6.89	231	6.89	170
5.28	118.595	6.92	45	6.92	36.5	6.92	217	6.92	153
5.3	123.541	6.95	34	6.95	40	6.95	215	6.95	140
5.32	129.677	6.98	39.5	6.98	37.5	6.98	211	6.98	125
5.34	137.184	7.01	38	7.01	35	7.01	225	7.01	139
5.36	146.318	7.04	33.5	7.04	34.5	7.04	252	7.04	132
5.38	157.429	7.07	40	7.07	37.5	7.07	227	7.07	142
5.4	171.007	7.1	40.5	7.1	37.5	7.1	227	7.1	124
5.42	187.771	7.13	41	7.13	37.5	7.13	202	7.13	121
5.44	208.866	7.16	44	7.16	38.5	7.16	229	7.16	150
5.46	236.312	7.19	45.5	7.19	36.5	7.19	208	7.19	142
5.48	273.686	7.22	41.5	7.22	33	7.22	222	7.22	139
5.5	326.342	7.25	37	7.25	31	7.25	212	7.25	136
5.52	399.824	7.28	39	7.28	47	7.28	222	7.28	132
5.54	496.116	7.31	45	7.31	40.5	7.31	208	7.31	143
5.56	607.598	7.34	51.5	7.34	47	7.34	213	7.34	126
5.58	702.402	7.37	41.5	7.37	43	7.37	233	7.37	124
5.6	719.116	7.4	46	7.4	44	7.4	214	7.4	142
5.62	642.664	7.43	53	7.43	42	7.43	232	7.43	156
5.64	531.162	7.46	42.5	7.46	42	7.46	209	7.46	143
5.66	428.156	7.49	49.5	7.49	44	7.49	219	7.49	147
5.68	346.902	7.52	46.5	7.52	46	7.52	232	7.52	149
5.7	287.634	7.55	43.5	7.55	50	7.55	213	7.55	129
5.72	245.482	7.58	41.5	7.58	44	7.58	190	7.58	116
5.74	214.736	7.61	40	7.61	43	7.61	224	7.61	135
5.76	191.2	7.64	47.5	7.64	45.5	7.64	218	7.64	133
5.78	172.412	7.67	40.5	7.67	41	7.67	195	7.67	146
5.8	156.995	7.7	40	7.7	43	7.7	215	7.7	137
5.82	144.107	7.73	39.5	7.73	48	7.73	217	7.73	142
5.84	133.182	7.76	36	7.76	45.5	7.76	236	7.76	133
5.86	123.808	7.79	32.5	7.79	37.5	7.79	208	7.79	126
5.88	115.683	7.82	29	7.82	35	7.82	217	7.82	116
5.9	108.575	7.85	37	7.85	42.5	7.85	204	7.85	144
5.92	102.307	7.88	28	7.88	36	7.88	205	7.88	126
5.94	96.7384	7.91	29	7.91	40	7.91	203	7.91	135
5.96	93.7024	7.94	29.5	7.94	38.5	7.94	204	7.94	132
5.98	89.3794	7.97	29.5	7.97	32.5	7.97	195	7.97	106
6	88	8	26	8	46	8	197	8	120
6.02	88	8.03	38.5	8.03	40	8.03	193	8.03	110
6.04	88	8.06	37.5	8.06	45.5	8.06	205	8.06	117
6.06	88	8.09	40	8.09	44.5	8.09	198	8.09	115
6.08	88	8.12	36.5	8.12	41	8.12	190	8.12	113
6.1	88	8.15	31.5	8.15	38.5	8.15	203	8.15	110
6.12	88	8.18	39.5	8.18	41	8.18	177	8.18	109
6.14	88	8.21	35.5	8.21	40.5	8.21	176	8.21	135
6.16	88	8.24	33.5	8.24	37	8.24	183	8.24	103
6.18	88	8.27	32	8.27	34.5	8.27	175	8.27	104
6.2	88	8.3	35	8.3	40.5	8.3	188	8.3	108
6.22	88	8.33	33.5	8.33	43	8.33	178	8.33	112
6.24	88	8.36	38	8.36	41	8.36	142	8.36	107
6.26	88	8.39	35.5	8.39	42	8.39	171	8.39	101
6.28	88	8.42	34.5	8.42	47	8.42	164	8.42	123
6.3	88	8.45	37.5	8.45	39.5	8.45	172	8.45	92
6.32	88	8.48	32.5	8.48	42.5	8.48	161	8.48	103
6.34	88	8.51	42	8.51	40	8.51	182	8.51	112
6.36	88	8.54	37	8.54	39.5	8.54	188	8.54	95
6.38	88	8.57	29.5	8.57	34.5	8.57	168	8.57	102
6.4	88	8.6	33.5	8.6	38	8.6	164	8.6	98
6.42	88	8.63	32	8.63	39	8.63	154	8.63	97
6.44	88	8.66	35	8.66	40	8.66	175	8.66	101
6.46	88	8.69	32.5	8.69	36.5	8.69	158	8.69	84
6.48	88	8.72	34.5	8.72	32	8.72	171	8.72	113
6.5	88	8.75	28	8.75	35	8.75	154	8.75	102
6.52	88	8.78	28.5	8.78	36.5	8.78	169	8.78	95
6.54	88	8.81	38	8.81	34.5	8.81	155	8.81	92
6.56	88	8.84	28	8.84	36	8.84	151	8.84	91
6.58	88	8.87	34	8.87	38	8.87	150	8.87	92
6.6	88	8.9	31	8.9	38.5	8.9	143	8.9	100
6.62	88	8.93	30	8.93	31.5	8.93	135	8.93	86
6.64	88	8.96	25.5	8.96	33.5	8.96	149	8.96	86
6.66	88	8.99	26	8.99	33.5	8.99	146	8.99	91
6.68	88	9.02	26	9.02	36	9.02	136	9.02	86
6.7	88	9.05	29	9.05	35.5	9.05	138	9.05	96
6.72	88	9.08	29	9.08	35.5	9.08	145	9.08	98
6.74	88	9.11	28	9.11	35	9.11	150	9.11	99
6.76	88	9.14	27	9.14	34	9.14	159	9.14	100
6.78	88	9.17	26.5	9.17	39	9.17	143	9.17	101
6.8	88	9.2	27	9.2	36	9.2	141	9.2	83
6.82	88	9.23	27.5	9.23	35.5	9.23	136	9.23	84
6.84	88	9.26	29.5	9.26	31.5	9.26	146	9.26	88
6.86	88	9.29	34	9.29	32.5	9.29	135	9.29	70
6.88	88	9.32	26.5	9.32	33.5	9.32	151	9.32	93
6.9	88	9.35	30	9.35	32	9.35	149	9.35	103
6.92	88	9.38	30	9.38	31.5	9.38	161	9.38	88
6.94	88	9.41	31	9.41	28	9.41	151	9.41	93
6.96	88	9.44	30	9.44	36.5	9.44	126	9.44	90
6.98	88	9.47	26.5	9.47	34	9.47	162	9.47	88
7	88	9.5	28	9.5	32	9.5	139	9.5	90
7.02	88	9.53	26	9.53	41	9.53	155	9.53	109
7.04	88	9.56	29	9.56	44	9.56	155	9.56	98
7.06	88	9.59	33.5	9.59	39.5	9.59	154	9.59	100
7.08	88	9.62	33	9.62	35.5	9.62	137	9.62	86
7.1	89.6196	9.65	37.5	9.65	30	9.65	136	9.65	85
7.12	95.8002	9.68	34.5	9.68	30	9.68	153	9.68	90
7.14	102.88	9.71	28	9.71	32	9.71	145	9.71	108
7.16	111.065	9.74	32	9.74	33	9.74	151	9.74	84
7.18	120.631	9.77	43.5	9.77	30.5	9.77	143	9.77	86
7.2	131.948	9.8	28.5	9.8	30.5	9.8	127	9.8	94
7.22	145.537	9.83	34	9.83	37.5	9.83	159	9.83	82
7.24	162.189	9.86	29	9.86	36.5	9.86	155	9.86	83
7.26	183.241	9.89	27.5	9.89	35.5	9.89	126	9.89	86
7.28	211.086	9.92	32.5	9.92	34.5	9.92	133	9.92	82
7.3	249.632	9.95	29.5	9.95	41.5	9.95	140	9.95	92
7.32	303.71	9.98	29	9.98	36	9.98	148	9.98	89
7.34	376.606	10.01	25.5	10.01	39	10.01	133	10.01	96
7.36	466.106	10.04	27.5	10.04	33.5	10.04	136	10.04	78
7.38	555.994	10.07	28.5	10.07	37.5	10.07	149	10.07	78
7.4	602.234	10.1	30.5	10.1	41.5	10.1	133	10.1	89
7.42	566.22	10.13	23.5	10.13	23.5	10.13	130	10.13	93
7.44	479.052	10.16	27	10.16	36.5	10.16	126	10.16	76
7.46	388.044	10.19	27.5	10.19	39	10.19	128	10.19	72
7.48	312.558	10.22	24	10.22	28.5	10.22	122	10.22	84
7.5	256.022	10.25	24.5	10.25	38.5	10.25	161	10.25	99
7.52	215.632	10.28	29.5	10.28	38	10.28	159	10.28	87
7.54	186.589	10.31	30.5	10.31	36	10.31	158	10.31	79
7.56	164.78	10.34	24	10.34	32.5	10.34	135	10.34	90
7.58	147.623	10.37	24.5	10.37	32.5	10.37	135	10.37	68
7.6	133.671	10.4	31.5	10.4	32.5	10.4	136	10.4	76
7.62	122.081	10.43	27.5	10.43	36	10.43	129	10.43	75
7.64	112.302	10.46	23.5	10.46	35	10.46	134	10.46	85
7.66	103.949	10.49	27.5	10.49	37.5	10.49	133	10.49	93
7.68	96.7342	10.52	32	10.52	33	10.52	151	10.52	74
7.7	90.4448	10.55	36.5	10.55	31.5	10.55	129	10.55	75
7.72	88	10.58	25.5	10.58	30	10.58	142	10.58	76
7.74	88	10.61	23.5	10.61	32	10.61	135	10.61	74
7.76	88	10.64	24.5	10.64	40.5	10.64	137	10.64	82
7.78	88	10.67	29.5	10.67	26	10.67	129	10.67	72
7.8	88	10.7	30.5	10.7	33.5	10.7	110	10.7	85
7.82	88	10.73	29	10.73	31.5	10.73	126	10.73	67
7.84	88	10.76	34.5	10.76	38.5	10.76	137	10.76	55
7.86	88	10.79	32.5	10.79	31.5	10.79	134	10.79	74
7.88	88	10.82	29	10.82	30	10.82	121	10.82	85
7.9	88	10.85	25.5	10.85	32	10.85	140	10.85	72
7.92	88	10.88	28	10.88	37.5	10.88	138	10.88	65
7.94	88	10.91	30	10.91	39	10.91	132	10.91	84
7.96	88	10.94	24	10.94	33.5	10.94	125	10.94	67
7.98	88	10.97	29	10.97	28.5	10.97	117	10.97	69
8	88	11	24	11	31.5	11	108	11	69
8.02	88	11.03	30.5	11.03	32.5	11.03	117	11.03	72
8.04	88	11.06	31.5	11.06	33.5	11.06	111	11.06	71
8.06	88	11.09	27.5	11.09	30	11.09	129	11.09	71
8.08	88	11.12	33	11.12	27	11.12	128	11.12	75
8.1	88	11.15	33.5	11.15	36	11.15	115	11.15	75
8.12	88	11.18	30.5	11.18	34	11.18	130	11.18	78
8.14	88	11.21	33	11.21	31	11.21	128	11.21	66
8.16	88	11.24	29.5	11.24	27.5	11.24	125	11.24	69
8.18	88	11.27	30.5	11.27	36	11.27	116	11.27	78
8.2	88	11.3	33.5	11.3	31.5	11.3	109	11.3	70
8.22	88	11.33	31	11.33	32.5	11.33	120	11.33	85
8.24	88	11.36	24.5	11.36	31	11.36	132	11.36	68
8.26	88	11.39	23	11.39	37.5	11.39	128	11.39	75
8.28	88	11.42	21	11.42	24.5	11.42	96	11.42	80
8.3	88	11.45	22.5	11.45	33.5	11.45	106	11.45	59
8.32	88	11.48	24.5	11.48	33.5	11.48	123	11.48	74
8.34	88	11.51	24.5	11.51	27	11.51	121	11.51	64
8.36	88	11.54	33	11.54	32.5	11.54	120	11.54	80
8.38	88	11.57	28	11.57	32	11.57	109	11.57	83
8.4	88	11.6	30	11.6	38.5	11.6	114	11.6	76
8.42	88	11.63	29.5	11.63	25.5	11.63	109	11.63	80
8.44	88	11.66	23.5	11.66	27	11.66	110	11.66	88
8.46	88	11.69	28	11.69	37.5	11.69	126	11.69	63
8.48	88	11.72	34	11.72	34	11.72	132	11.72	74
8.5	88	11.75	22.5	11.75	30.5	11.75	96	11.75	70
8.52	88	11.78	22.5	11.78	30	11.78	117	11.78	80
8.54	88	11.81	26.5	11.81	34	11.81	129	11.81	82
8.56	88	11.84	30	11.84	33	11.84	107	11.84	91
8.58	88	11.87	26.5	11.87	30	11.87	109	11.87	94
8.6	88	11.9	31	11.9	32.5	11.9	109	11.9	76
8.62	88	11.93	30	11.93	30	11.93	123	11.93	76
8.64	88	11.96	23.5	11.96	25.5	11.96	103	11.96	72
8.66	88	11.99	29.5	11.99	37.5	11.99	112	11.99	70
8.68	88	12.02	27.5	12.02	30	12.02	138	12.02	75
8.7	88	12.05	38.5	12.05	26	12.05	108	12.05	90
8.72	88	12.08	37.5	12.08	27	12.08	117	12.08	79
8.74	88	12.11	28	12.11	24.5	12.11	101	12.11	91
8.76	88	12.14	23.5	12.14	33	12.14	111	12.14	77
8.78	88	12.17	28.5	12.17	38	12.17	127	12.17	80
8.8	88	12.2	29	12.2	31.5	12.2	96	12.2	82
8.82	88	12.23	32	12.23	28	12.23	141	12.23	77
8.84	88	12.26	25.5	12.26	30.5	12.26	107	12.26	75
8.86	88	12.29	26.5	12.29	25.5	12.29	120	12.29	88
8.88	88	12.32	31.5	12.32	32.5	12.32	102	12.32	75
8.9	88	12.35	27.5	12.35	33.5	12.35	144	12.35	79
8.92	88	12.38	25	12.38	28	12.38	104	12.38	74
8.94	88	12.41	28	12.41	32.5	12.41	129	12.41	63
8.96	88	12.44	33.5	12.44	28	12.44	118	12.44	67
8.98	88	12.47	25	12.47	38	12.47	111	12.47	81
9	88	12.5	23	12.5	31	12.5	117	12.5	72
9.02	88	12.53	24	12.53	32	12.53	126	12.53	77
9.04	88	12.56	27	12.56	33	12.56	110	12.56	90
9.06	88	12.59	26	12.59	29.5	12.59	132	12.59	68
9.08	88	12.62	26	12.62	34.5	12.62	104	12.62	69
9.1	88	12.65	21.5	12.65	32	12.65	117	12.65	67
9.12	88	12.68	31	12.68	40	12.68	117	12.68	58
9.14	88	12.71	26	12.71	40	12.71	107	12.71	56
9.16	88	12.74	27.5	12.74	31.5	12.74	102	12.74	72
9.18	88	12.77	28	12.77	28	12.77	105	12.77	76
9.2	88	12.8	28	12.8	37	12.8	115	12.8	75
9.22	88	12.83	28	12.83	31	12.83	120	12.83	71
9.24	88	12.86	26.5	12.86	35	12.86	107	12.86	68
9.26	88	12.89	24	12.89	28	12.89	101	12.89	74
9.28	88	12.92	22	12.92	33.5	12.92	91	12.92	63
9.3	88	12.95	30.5	12.95	29.5	12.95	121	12.95	69
9.32	88	12.98	25	12.98	31.5	12.98	133	12.98	74
9.34	88	13.01	25.5	13.01	37.5	13.01	125	13.01	82
9.36	88	13.04	22	13.04	33.5	13.04	115	13.04	68
9.38	88	13.07	24	13.07	33.5	13.07	111	13.07	61
9.4	88	13.1	23.5	13.1	31	13.1	111	13.1	58
9.42	88	13.13	23.5	13.13	34	13.13	105	13.13	64
9.44	88	13.16	27	13.16	30.5	13.16	122	13.16	72
9.46	88	13.19	25.5	13.19	31	13.19	109	13.19	73
9.48	88	13.22	33	13.22	27.5	13.22	94	13.22	72
9.5	88	13.25	32	13.25	26.5	13.25	100	13.25	72
9.52	88	13.28	28.5	13.28	26.5	13.28	117	13.28	64
9.54	88	13.31	27	13.31	35	13.31	102	13.31	76
9.56	93.8734	13.34	31	13.34	30	13.34	94	13.34	73
9.58	108.78	13.37	28	13.37	31	13.37	107	13.37	73
9.6	129.604	13.4	30.5	13.4	27.5	13.4	110	13.4	75
9.62	158.654	13.43	31	13.43	30.5	13.43	92	13.43	77
9.64	196.996	13.46	24.5	13.46	28	13.46	111	13.46	65
9.66	242.172	13.49	25	13.49	28.5	13.49	103	13.49	69
9.68	282.752	13.52	27	13.52	32.5	13.52	110	13.52	70
9.7	294.242	13.55	24.5	13.55	28.5	13.55	103	13.55	68
9.72	266.48	13.58	25.5	13.58	24	13.58	97	13.58	67
9.74	221.576	13.61	33	13.61	28.5	13.61	97	13.61	80
9.76	178.955	13.64	30	13.64	31	13.64	108	13.64	70
9.78	145.004	13.67	32.5	13.67	31.5	13.67	102	13.67	69
9.8	120.227	13.7	27.5	13.7	34	13.7	104	13.7	74
9.82	102.793	13.73	28	13.73	32	13.73	109	13.73	69
9.84	90.375	13.76	18.5	13.76	34	13.76	110	13.76	65
9.86	88	13.79	23	13.79	28.5	13.79	111	13.79	60
9.88	88	13.82	25	13.82	29	13.82	104	13.82	55
9.9	88	13.85	29	13.85	30.5	13.85	91	13.85	69
9.92	88	13.88	31.5	13.88	35	13.88	125	13.88	64
9.94	88	13.91	36.5	13.91	34.5	13.91	110	13.91	73
9.96	88	13.94	31.5	13.94	32	13.94	106	13.94	59
9.98	88	13.97	30.5	13.97	36	13.97	95	13.97	52
10	88	14	29	14	23	14	114	14	60
10.02	88	14.03	29.5	14.03	38	14.03	97	14.03	77
10.04	89.4622	14.06	29	14.06	28	14.06	124	14.06	73
10.06	105.345	14.09	32.5	14.09	32	14.09	116	14.09	72
10.08	119.006	14.12	24	14.12	38.5	14.12	110	14.12	58
10.1	120.462	14.15	36	14.15	28.5	14.15	104	14.15	66
10.12	107.732	14.18	23.5	14.18	30	14.18	103	14.18	69
10.14	90.1204	14.21	25.5	14.21	28	14.21	116	14.21	73
10.16	88	14.24	33.5	14.24	31	14.24	122	14.24	59
10.18	88	14.27	29	14.27	29	14.27	118	14.27	63
10.2	88	14.3	34.5	14.3	34.5	14.3	112	14.3	54
10.22	88	14.33	29	14.33	33.5	14.33	118	14.33	80
10.24	88	14.36	32.5	14.36	35.5	14.36	105	14.36	67
10.26	88	14.39	34.5	14.39	36.5	14.39	94	14.39	65
10.28	88	14.42	33	14.42	33	14.42	100	14.42	59
10.3	88	14.45	23	14.45	37	14.45	92	14.45	67
10.32	88	14.48	35	14.48	33	14.48	113	14.48	74
10.34	88	14.51	32.5	14.51	30.5	14.51	128	14.51	73
10.36	88	14.54	28	14.54	32	14.54	126	14.54	64
10.38	88	14.57	36.5	14.57	34	14.57	126	14.57	78
10.4	88	14.6	33	14.6	29.5	14.6	125	14.6	63
10.42	88	14.63	36	14.63	33.5	14.63	114	14.63	68
10.44	88	14.66	35	14.66	36	14.66	113	14.66	68
10.46	88	14.69	31	14.69	39.5	14.69	124	14.69	66
10.48	88	14.72	27	14.72	34	14.72	113	14.72	69
10.5	88	14.75	28.5	14.75	34	14.75	129	14.75	82
10.52	88	14.78	35	14.78	31.5	14.78	101	14.78	84
10.54	88	14.81	26.5	14.81	28.5	14.81	120	14.81	61
10.56	88	14.84	25	14.84	30.5	14.84	122	14.84	88
10.58	88	14.87	25	14.87	39	14.87	107	14.87	86
10.6	88	14.9	37.5	14.9	33	14.9	124	14.9	77
10.62	88	14.93	25	14.93	33	14.93	123	14.93	80
10.64	88	14.96	34	14.96	38.5	14.96	119	14.96	62
10.66	88	14.99	33	14.99	38.5	14.99	126	14.99	79
10.68	88	15.02	32	15.02	39	15.02	124	15.02	67
10.7	88	15.05	33.5	15.05	28.5	15.05	120	15.05	75
10.72	88	15.08	27	15.08	38.5	15.08	110	15.08	67
10.74	88	15.11	32.5	15.11	33.5	15.11	112	15.11	75
10.76	88	15.14	31.5	15.14	39	15.14	105	15.14	73
10.78	88	15.17	33	15.17	38	15.17	114	15.17	65
10.8	88	15.2	39	15.2	39	15.2	109	15.2	57
10.82	88	15.23	28.5	15.23	31	15.23	127	15.23	76
10.84	88	15.26	32.5	15.26	42	15.26	129	15.26	72
10.86	88	15.29	29	15.29	32	15.29	111	15.29	71
10.88	88	15.32	35	15.32	32	15.32	121	15.32	70
10.9	88	15.35	30	15.35	36.5	15.35	116	15.35	75
10.92	88	15.38	31.5	15.38	37	15.38	123	15.38	64
10.94	88	15.41	25.5	15.41	38.5	15.41	115	15.41	70
10.96	88	15.44	31.5	15.44	39	15.44	135	15.44	68
10.98	88	15.47	31	15.47	35	15.47	114	15.47	77
11	88	15.5	35.5	15.5	40	15.5	118	15.5	77
11.02	88	15.53	32	15.53	32.5	15.53	126	15.53	76
11.04	88	15.56	39	15.56	37	15.56	126	15.56	84
11.06	88	15.59	32.5	15.59	41.5	15.59	115	15.59	85
11.08	88	15.62	30	15.62	33.5	15.62	150	15.62	80
11.1	88	15.65	35	15.65	35.5	15.65	117	15.65	74
11.12	88	15.68	37.5	15.68	42	15.68	119	15.68	75
11.14	88	15.71	31	15.71	38	15.71	115	15.71	77
11.16	88	15.74	35	15.74	38.5	15.74	106	15.74	76
11.18	88	15.77	33	15.77	35	15.77	114	15.77	70
11.2	88	15.8	36	15.8	37	15.8	107	15.8	75
11.22	88	15.83	31	15.83	40.5	15.83	124	15.83	78
11.24	88	15.86	34.5	15.86	42.5	15.86	119	15.86	95
11.26	88	15.89	42	15.89	35.5	15.89	122	15.89	78
11.28	88	15.92	33.5	15.92	49.5	15.92	124	15.92	82
11.3	88	15.95	33.5	15.95	38.5	15.95	116	15.95	76
11.32	88	15.98	40.5	15.98	36	15.98	123	15.98	76
11.34	88	16.01	34.5	16.01	33	16.01	116	16.01	58
11.36	88	16.04	37	16.04	36	16.04	113	16.04	96
11.38	88	16.07	34	16.07	44	16.07	112	16.07	96
11.4	88	16.1	27	16.1	32	16.1	106	16.1	73
11.42	88	16.13	30	16.13	34	16.13	123	16.13	74
11.44	88	16.16	35.5	16.16	39	16.16	135	16.16	78
11.46	88	16.19	36.5	16.19	36.5	16.19	107	16.19	74
11.48	88	16.22	36.5	16.22	38	16.22	128	16.22	76
11.5	88	16.25	35	16.25	35	16.25	105	16.25	79
11.52	88	16.28	31.5	16.28	32	16.28	112	16.28	79
11.54	88	16.31	27.5	16.31	40	16.31	122	16.31	80
11.56	88	16.34	33	16.34	41	16.34	113	16.34	72
11.58	88	16.37	37.5	16.37	37.5	16.37	110	16.37	86
11.6	88	16.4	29.5	16.4	38.5	16.4	118	16.4	66
11.62	88	16.43	25	16.43	38	16.43	119	16.43	70
11.64	88	16.46	37	16.46	36	16.46	138	16.46	85
11.66	88	16.49	36	16.49	35.5	16.49	131	16.49	65
11.68	88	16.52	38.5	16.52	34	16.52	115	16.52	69
11.7	88	16.55	37	16.55	33.5	16.55	112	16.55	67
11.72	88	16.58	34	16.58	34	16.58	115	16.58	82
11.74	88	16.61	37.5	16.61	38.5	16.61	114	16.61	85
11.76	88	16.64	41	16.64	36	16.64	113	16.64	68
11.78	88	16.67	37	16.67	41	16.67	136	16.67	56
11.8	88	16.7	27	16.7	34.5	16.7	117	16.7	76
11.82	88	16.73	30.5	16.73	39.5	16.73	118	16.73	77
11.84	88	16.76	36.5	16.76	37.5	16.76	135	16.76	64
11.86	88	16.79	31	16.79	37	16.79	112	16.79	76
11.88	88	16.82	38.5	16.82	38.5	16.82	91	16.82	84
11.9	88	16.85	39.5	16.85	40.5	16.85	106	16.85	76
11.92	88	16.88	34	16.88	35	16.88	97	16.88	81
11.94	88	16.91	30.5	16.91	42.5	16.91	90	16.91	62
11.96	88	16.94	33	16.94	32.5	16.94	101	16.94	74
11.98	88	16.97	32	16.97	32	16.97	110	16.97	76
12	88	17	33	17	39.5	17	93	17	69
12.02	88	17.03	31	17.03	32	17.03	115	17.03	66
12.04	88	17.06	33.5	17.06	32.5	17.06	122	17.06	70
12.06	88	17.09	33	17.09	39.5	17.09	112	17.09	67
12.08	88	17.12	30	17.12	39.5	17.12	104	17.12	62
12.1	88	17.15	35	17.15	44	17.15	104	17.15	70
12.12	88	17.18	32.5	17.18	38	17.18	96	17.18	65
12.14	92.0784	17.21	33	17.21	38	17.21	118	17.21	60
12.16	114.217	17.24	28.5	17.24	40.5	17.24	117	17.24	74
12.18	138.654	17.27	34	17.27	37.5	17.27	115	17.27	60
12.2	156.549	17.3	34.5	17.3	35.5	17.3	116	17.3	60
12.22	154.786	17.33	29	17.33	42	17.33	121	17.33	67
12.24	134.979	17.36	31.5	17.36	33	17.36	98	17.36	58
12.26	110.595	17.39	25.5	17.39	32	17.39	94	17.39	75
12.28	89.236	17.42	42.5	17.42	36.5	17.42	113	17.42	67
12.3	88	17.45	39.5	17.45	34.5	17.45	118	17.45	70
12.32	88	17.48	37	17.48	41	17.48	104	17.48	81
12.34	88	17.51	39.5	17.51	42.5	17.51	130	17.51	61
12.36	88	17.54	25	17.54	41	17.54	115	17.54	54
12.38	88	17.57	35	17.57	44	17.57	107	17.57	67
12.4	88	17.6	30	17.6	33	17.6	110	17.6	76
12.42	88	17.63	31.5	17.63	35	17.63	120	17.63	75
12.44	88	17.66	39.5	17.66	30.5	17.66	127	17.66	75
12.46	88	17.69	29	17.69	33.5	17.69	121	17.69	59
12.48	88	17.72	38	17.72	42.5	17.72	125	17.72	56
12.5	88	17.75	36	17.75	40.5	17.75	101	17.75	75
12.52	88	17.78	33.5	17.78	33.5	17.78	90	17.78	74
12.54	88	17.81	39	17.81	39.5	17.81	109	17.81	81
12.56	88	17.84	27.5	17.84	39.5	17.84	130	17.84	75
12.58	88	17.87	38.5	17.87	38	17.87	116	17.87	77
12.6	88	17.9	38.5	17.9	32	17.9	124	17.9	65
12.62	88	17.93	44	17.93	35	17.93	128	17.93	74
12.64	88	17.96	40	17.96	29	17.96	105	17.96	77
12.66	88	17.99	33	17.99	39	17.99	114	17.99	69
12.68	88	18.02	39.5	18.02	33.5	18.02	103	18.02	74
12.7	88	18.05	37.5	18.05	37.5	18.05	112	18.05	72
12.72	88	18.08	38	18.08	39.5	18.08	125	18.08	70
12.74	88	18.11	45	18.11	37.5	18.11	125	18.11	66
12.76	88	18.14	43	18.14	40.5	18.14	114	18.14	79
12.78	88	18.17	33	18.17	41.5	18.17	113	18.17	71
12.8	104.8	18.2	35.5	18.2	37	18.2	122	18.2	83
12.82	122.984	18.23	38	18.23	42	18.23	117	18.23	71
12.84	129.656	18.26	32.5	18.26	36	18.26	100	18.26	81
12.86	118.932	18.29	30.5	18.29	35.5	18.29	111	18.29	78
12.88	99.6268	18.32	33.5	18.32	34.5	18.32	110	18.32	80
12.9	88	18.35	39.5	18.35	28	18.35	123	18.35	79
12.92	88	18.38	30	18.38	41	18.38	126	18.38	72
12.94	88	18.41	32.5	18.41	32	18.41	105	18.41	70
12.96	88	18.44	39	18.44	40	18.44	121	18.44	76
12.98	88	18.47	37.5	18.47	33.5	18.47	132	18.47	71
13	88	18.5	34.5	18.5	38.5	18.5	115	18.5	81
13.02	88	18.53	27.5	18.53	36.5	18.53	121	18.53	62
13.04	88	18.56	34	18.56	47.5	18.56	111	18.56	61
13.06	88	18.59	36	18.59	39.5	18.59	112	18.59	81
13.08	88	18.62	41.5	18.62	31.5	18.62	139	18.62	83
13.1	88	18.65	31	18.65	34.5	18.65	133	18.65	75
13.12	88	18.68	28.5	18.68	33	18.68	129	18.68	74
13.14	88	18.71	34	18.71	41	18.71	107	18.71	81
13.16	88	18.74	36.5	18.74	45.5	18.74	114	18.74	79
13.18	88	18.77	46	18.77	42.5	18.77	135	18.77	73
13.2	88	18.8	30	18.8	37.5	18.8	117	18.8	96
13.22	88	18.83	27.5	18.83	39.5	18.83	103	18.83	60
13.24	88	18.86	40	18.86	26.5	18.86	128	18.86	67
13.26	88	18.89	32.5	18.89	33.5	18.89	126	18.89	77
13.28	88	18.92	31.5	18.92	34	18.92	114	18.92	80
13.3	88	18.95	29.5	18.95	30.5	18.95	114	18.95	73
13.32	88	18.98	36	18.98	37.5	18.98	120	18.98	74
13.34	88	19.01	41	19.01	36	19.01	111	19.01	77
13.36	88	19.04	34	19.04	34	19.04	124	19.04	80
13.38	88	19.07	35	19.07	37	19.07	128	19.07	78
13.4	88	19.1	30.5	19.1	40	19.1	117	19.1	88
13.42	88	19.13	34	19.13	33.5	19.13	111	19.13	91
13.44	88	19.16	28	19.16	31.5	19.16	137	19.16	87
13.46	88	19.19	33.5	19.19	30	19.19	118	19.19	71
13.48	88	19.22	34	19.22	36.5	19.22	121	19.22	77
13.5	88	19.25	41.5	19.25	43.5	19.25	113	19.25	75
13.52	88	19.28	31	19.28	33.5	19.28	122	19.28	73
13.54	88	19.31	29.5	19.31	36	19.31	116	19.31	68
13.56	88	19.34	31.5	19.34	34	19.34	124	19.34	82
13.58	88	19.37	32.5	19.37	37.5	19.37	115	19.37	70
13.6	88	19.4	35.5	19.4	37.5	19.4	108	19.4	81
13.62	88	19.43	36	19.43	37.5	19.43	121	19.43	81
13.64	88	19.46	33	19.46	33	19.46	115	19.46	88
13.66	88	19.49	32	19.49	32	19.49	126	19.49	77
13.68	88	19.52	36	19.52	37	19.52	105	19.52	82
13.7	88	19.55	36.5	19.55	35.5	19.55	123	19.55	70
13.72	88	19.58	32	19.58	33	19.58	127	19.58	76
13.74	88	19.61	29.5	19.61	36.5	19.61	102	19.61	77
13.76	88	19.64	32.5	19.64	31.5	19.64	120	19.64	80
13.78	88	19.67	30.5	19.67	37.5	19.67	111	19.67	82
13.8	88	19.7	40	19.7	40.5	19.7	112	19.7	62
13.82	88	19.73	37.5	19.73	32	19.73	120	19.73	80
13.84	88	19.76	38.5	19.76	39	19.76	102	19.76	74
13.86	88	19.79	36	19.79	32.5	19.79	113	19.79	77
13.88	88	19.82	33.5	19.82	36.5	19.82	128	19.82	67
13.9	88	19.85	32.5	19.85	35.5	19.85	115	19.85	86
13.92	98.398	19.88	34	19.88	34	19.88	129	19.88	76
13.94	120.827	19.91	36.5	19.91	42	19.91	106	19.91	78
13.96	150.062	19.94	34	19.94	35	19.94	111	19.94	76
13.98	183.636	19.97	40	19.97	34.5	19.97	104	19.97	71
14	211.572	20	36.5	20	43	20	119	20	94
14.02	215.382	20.03	38	20.03	36	20.03	115	20.03	79
14.04	191.642	20.06	42.5	20.06	38.5	20.06	114	20.06	84
14.06	158.111	20.09	32.5	20.09	34.5	20.09	119	20.09	70
14.08	127.431	20.12	32.5	20.12	36.5	20.12	118	20.12	68
14.1	103.346	20.15	33	20.15	28.5	20.15	119	20.15	86
14.12	88	20.18	36.5	20.18	37.5	20.18	122	20.18	70
14.14	88	20.21	36	20.21	37.5	20.21	119	20.21	64
14.16	88	20.24	32.5	20.24	31.5	20.24	129	20.24	76
14.18	88	20.27	30.5	20.27	31.5	20.27	112	20.27	78
14.2	88	20.3	39	20.3	36.5	20.3	105	20.3	72
14.22	88	20.33	36	20.33	33	20.33	98	20.33	67
14.24	88	20.36	29.5	20.36	32	20.36	127	20.36	87
14.26	88	20.39	32.5	20.39	32.5	20.39	132	20.39	83
14.28	88	20.42	31	20.42	39	20.42	120	20.42	90
14.3	88	20.45	31.5	20.45	36.5	20.45	114	20.45	66
14.32	88	20.48	33	20.48	36.5	20.48	125	20.48	78
14.34	88	20.51	32.5	20.51	35	20.51	119	20.51	55
14.36	88	20.54	34	20.54	38	20.54	122	20.54	62
14.38	88	20.57	31	20.57	30	20.57	118	20.57	78
14.4	88	20.6	34	20.6	40	20.6	109	20.6	87
14.42	88	20.63	32.5	20.63	37	20.63	109	20.63	77
14.44	88	20.66	33.5	20.66	40.5	20.66	118	20.66	75
14.46	88	20.69	37	20.69	38	20.69	130	20.69	79
14.48	88	20.72	33.5	20.72	31.5	20.72	112	20.72	63
14.5	88	20.75	39.5	20.75	33.5	20.75	128	20.75	74
14.52	88	20.78	37.5	20.78	40.5	20.78	101	20.78	83
14.54	88	20.81	41.5	20.81	40.5	20.81	136	20.81	88
14.56	88	20.84	32	20.84	37	20.84	125	20.84	76
14.58	88	20.87	34	20.87	40	20.87	124	20.87	93
14.6	88	20.9	28	20.9	41.5	20.9	128	20.9	68
14.62	88	20.93	39.5	20.93	35	20.93	108	20.93	77
14.64	88	20.96	34	20.96	34.5	20.96	109	20.96	82
14.66	88	20.99	27.5	20.99	32.5	20.99	138	20.99	74
14.68	88	21.02	23.5	21.02	32.5	21.02	119	21.02	69
14.7	88	21.05	26.5	21.05	45	21.05	99	21.05	63
14.72	88	21.08	30.5	21.08	39	21.08	108	21.08	73
14.74	88	21.11	32	21.11	36	21.11	123	21.11	90
14.76	88	21.14	38.5	21.14	29	21.14	117	21.14	69
14.78	88	21.17	31	21.17	35	21.17	108	21.17	78
14.8	88	21.2	34.5	21.2	34.5	21.2	110	21.2	67
14.82	94.5336	21.23	33	21.23	41.5	21.23	112	21.23	80
14.84	97.0392	21.26	30.5	21.26	38	21.26	129	21.26	79
14.86	88	21.29	31.5	21.29	40	21.29	129	21.29	85
14.88	88	21.32	32	21.32	39	21.32	111	21.32	77
14.9	88	21.35	29.5	21.35	38	21.35	130	21.35	71
14.92	88	21.38	30	21.38	35	21.38	124	21.38	75
14.94	88	21.41	39.5	21.41	36	21.41	93	21.41	73
14.96	88	21.44	34	21.44	38.5	21.44	104	21.44	78
14.98	88	21.47	35.5	21.47	41.5	21.47	111	21.47	65
15	88	21.5	35	21.5	39	21.5	113	21.5	66
15.02	88	21.53	34	21.53	42	21.53	113	21.53	78
15.04	88	21.56	39.5	21.56	40.5	21.56	121	21.56	74
15.06	88	21.59	31	21.59	38	21.59	126	21.59	78
15.08	88	21.62	36	21.62	31	21.62	137	21.62	62
15.1	88	21.65	29.5	21.65	39.5	21.65	126	21.65	67
15.12	88	21.68	25.5	21.68	34	21.68	129	21.68	81
15.14	88	21.71	33.5	21.71	32	21.71	137	21.71	63
15.16	88	21.74	36.5	21.74	29.5	21.74	122	21.74	74
15.18	88	21.77	33.5	21.77	37	21.77	133	21.77	75
15.2	88	21.8	34	21.8	41.5	21.8	122	21.8	81
15.22	88	21.83	38.5	21.83	33.5	21.83	136	21.83	73
15.24	88	21.86	29	21.86	46	21.86	124	21.86	70
15.26	88	21.89	37.5	21.89	36	21.89	125	21.89	64
15.28	88	21.92	38	21.92	35.5	21.92	142	21.92	60
15.3	88	21.95	26.5	21.95	29	21.95	107	21.95	66
15.32	88	21.98	29.5	21.98	36	21.98	134	21.98	70
15.34	88	22.01	38.5	22.01	41	22.01	127	22.01	74
15.36	88	22.04	34.5	22.04	41	22.04	105	22.04	67
15.38	88	22.07	38	22.07	34.5	22.07	126	22.07	72
15.4	88	22.1	35	22.1	39.5	22.1	119	22.1	70
15.42	88	22.13	32.5	22.13	38.5	22.13	110	22.13	87
15.44	88	22.16	35	22.16	38	22.16	120	22.16	71
15.46	88	22.19	34.5	22.19	36	22.19	107	22.19	75
15.48	88	22.22	38.5	22.22	37.5	22.22	131	22.22	76
15.5	88	22.25	39.5	22.25	35	22.25	108	22.25	73
15.52	88	22.28	34.5	22.28	34.5	22.28	104	22.28	76
15.54	88	22.31	40.5	22.31	40.5	22.31	122	22.31	76
15.56	88	22.34	37.5	22.34	35	22.34	123	22.34	72
15.58	97.2026	22.37	29.5	22.37	29.5	22.37	134	22.37	84
15.6	112.28	22.4	44.5	22.4	33	22.4	113	22.4	90
15.62	114.751	22.43	35.5	22.43	36	22.43	137	22.43	87
15.64	102.437	22.46	33	22.46	40.5	22.46	139	22.46	83
15.66	88	22.49	37.5	22.49	29.5	22.49	139	22.49	75
15.68	88	22.52	28.5	22.52	31.5	22.52	152	22.52	68
15.7	88	22.55	27.5	22.55	38.5	22.55	147	22.55	79
15.72	88	22.58	37	22.58	35.5	22.58	134	22.58	84
15.74	88	22.61	37	22.61	36	22.61	137	22.61	77
15.76	88	22.64	30.5	22.64	39.5	22.64	121	22.64	88
15.78	88	22.67	30	22.67	44	22.67	123	22.67	77
15.8	88	22.7	34	22.7	37	22.7	106	22.7	74
15.82	88	22.73	31.5	22.73	41	22.73	136	22.73	76
15.84	88	22.76	37	22.76	38	22.76	116	22.76	92
15.86	88	22.79	42	22.79	36	22.79	129	22.79	86
15.88	88	22.82	42.5	22.82	33.5	22.82	145	22.82	77
15.9	88	22.85	33.5	22.85	32.5	22.85	132	22.85	86
15.92	88	22.88	36	22.88	32	22.88	120	22.88	76
15.94	88	22.91	29	22.91	41	22.91	127	22.91	97
15.96	88	22.94	29.5	22.94	42	22.94	133	22.94	99
15.98	88	22.97	32	22.97	40	22.97	133	22.97	93
16	88	23	31	23	32	23	136	23	83
16.02	88	23.03	35.5	23.03	32.5	23.03	144	23.03	92
16.04	88	23.06	38	23.06	37.5	23.06	131	23.06	83
16.06	88	23.09	34.5	23.09	37	23.09	121	23.09	82
16.08	88	23.12	31.5	23.12	42	23.12	125	23.12	89
16.1	88	23.15	38	23.15	45.5	23.15	138	23.15	97
16.12	88	23.18	36	23.18	40	23.18	138	23.18	95
16.14	88	23.21	32.5	23.21	38.5	23.21	124	23.21	88
16.16	88	23.24	37.5	23.24	32	23.24	127	23.24	100
16.18	88	23.27	32	23.27	44.5	23.27	126	23.27	97
16.2	88	23.3	37.5	23.3	42.5	23.3	146	23.3	102
16.22	88	23.33	40.5	23.33	45.5	23.33	136	23.33	77
16.24	88	23.36	38	23.36	34.5	23.36	152	23.36	71
16.26	88	23.39	35	23.39	44.5	23.39	154	23.39	92
16.28	88	23.42	37	23.42	46	23.42	153	23.42	96
16.3	88	23.45	44.5	23.45	41.5	23.45	148	23.45	90
16.32	88	23.48	38.5	23.48	34.5	23.48	120	23.48	99
16.34	88	23.51	35.5	23.51	39	23.51	127	23.51	109
16.36	88	23.54	39.5	23.54	42.5	23.54	130	23.54	92
16.38	88	23.57	36	23.57	34.5	23.57	136	23.57	87
16.4	88	23.6	43	23.6	32.5	23.6	145	23.6	103
16.42	88	23.63	45	23.63	50	23.63	158	23.63	94
16.44	88	23.66	34	23.66	40	23.66	137	23.66	103
16.46	88	23.69	40	23.69	44.5	23.69	142	23.69	94
16.48	88	23.72	35	23.72	35.5	23.72	141	23.72	97
16.5	88	23.75	41	23.75	32	23.75	122	23.75	101
16.52	88	23.78	39	23.78	33	23.78	155	23.78	98
16.54	88	23.81	40	23.81	41	23.81	144	23.81	94
16.56	88	23.84	41.5	23.84	40.5	23.84	149	23.84	98
16.58	88	23.87	37.5	23.87	43	23.87	147	23.87	101
16.6	88	23.9	38.5	23.9	42.5	23.9	133	23.9	97
16.62	88	23.93	44.5	23.93	42	23.93	149	23.93	81
16.64	88	23.96	39.5	23.96	42.5	23.96	140	23.96	105
16.66	88	23.99	38.5	23.99	40	23.99	138	23.99	100
16.68	88	24.02	36.5	24.02	38.5	24.02	137	24.02	99
16.7	88	24.05	37	24.05	42	24.05	157	24.05	125
16.72	88	24.08	35	24.08	35	24.08	142	24.08	98
16.74	88	24.11	39.5	24.11	38.5	24.11	141	24.11	120
16.76	88	24.14	41.5	24.14	37.5	24.14	149	24.14	109
16.78	88	24.17	39	24.17	47.5	24.17	154	24.17	116
16.8	88	24.2	41.5	24.2	44	24.2	156	24.2	111
16.82	88	24.23	35.5	24.23	35.5	24.23	147	24.23	95
16.84	88	24.26	39	24.26	35	24.26	131	24.26	108
16.86	88	24.29	36.5	24.29	44.5	24.29	153	24.29	111
16.88	88	24.32	37.5	24.32	38	24.32	133	24.32	106
16.9	88	24.35	41	24.35	48.5	24.35	136	24.35	96
16.92	88	24.38	40.5	24.38	50.5	24.38	147	24.38	122
16.94	88	24.41	46	24.41	46.5	24.41	154	24.41	116
16.96	88	24.44	35	24.44	44.5	24.44	159	24.44	114
16.98	88	24.47	42	24.47	42.5	24.47	162	24.47	106
17	88	24.5	43	24.5	40	24.5	165	24.5	115
17.02	88	24.53	46.5	24.53	32	24.53	148	24.53	118
17.04	94.56	24.56	41	24.56	38.5	24.56	157	24.56	103
17.06	106.024	24.59	39	24.59	44.5	24.59	145	24.59	125
17.08	104.121	24.62	49	24.62	46	24.62	161	24.62	121
17.1	90.5234	24.65	43.5	24.65	41	24.65	154	24.65	115
17.12	88	24.68	38.5	24.68	43	24.68	161	24.68	110
17.14	88	24.71	39.5	24.71	47	24.71	150	24.71	131
17.16	88	24.74	44	24.74	45.5	24.74	161	24.74	122
17.18	88	24.77	39	24.77	44.5	24.77	142	24.77	107
17.2	88	24.8	46	24.8	48	24.8	149	24.8	127
17.22	88	24.83	41.5	24.83	42.5	24.83	139	24.83	134
17.24	88	24.86	42	24.86	44	24.86	148	24.86	115
17.26	88	24.89	43	24.89	40.5	24.89	182	24.89	137
17.28	88	24.92	39	24.92	44	24.92	152	24.92	126
17.3	88	24.95	37	24.95	37.5	24.95	167	24.95	120
17.32	88	24.98	43	24.98	39.5	24.98	157	24.98	132
17.34	88	25.01	29.5	25.01	43.5	25.01	158	25.01	127
17.36	88	25.04	40.5	25.04	41.5	25.04	152	25.04	120
17.38	88	25.07	38.5	25.07	40	25.07	151	25.07	130
17.4	88	25.1	39.5	25.1	35.5	25.1	178	25.1	126
17.42	88	25.13	32	25.13	34	25.13	170	25.13	121
17.44	88	25.16	36.5	25.16	42.5	25.16	145	25.16	125
17.46	88	25.19	29.5	25.19	40.5	25.19	149	25.19	123
17.48	88	25.22	30.5	25.22	36.5	25.22	153	25.22	121
17.5	99.4936	25.25	34.5	25.25	40	25.25	141	25.25	115
17.52	110.81	25.28	31.5	25.28	41.5	25.28	141	25.28	128
17.54	107.777	25.31	38	25.31	39	25.31	146	25.31	138
17.56	93.0638	25.34	32.5	25.34	35.5	25.34	149	25.34	117
17.58	88	25.37	34.5	25.37	33.5	25.37	126	25.37	125
17.6	88	25.4	36	25.4	38	25.4	156	25.4	134
17.62	88	25.43	43	25.43	36	25.43	151	25.43	130
17.64	88	25.46	38.5	25.46	37	25.46	180	25.46	123
17.66	88	25.49	34.5	25.49	32.5	25.49	149	25.49	127
17.68	88	25.52	34	25.52	26	25.52	157	25.52	133
17.7	88	25.55	31.5	25.55	33.5	25.55	164	25.55	107
17.72	88	25.58	30	25.58	34.5	25.58	145	25.58	103
17.74	88	25.61	33.5	25.61	41.5	25.61	144	25.61	134
17.76	88	25.64	26.5	25.64	36.5	25.64	154	25.64	126
17.78	88	25.67	26.5	25.67	31.5	25.67	174	25.67	119
17.8	88	25.7	31	25.7	32	25.7	155	25.7	130
17.82	88	25.73	32.5	25.73	33	25.73	157	25.73	139
17.84	88	25.76	33.5	25.76	31	25.76	145	25.76	116
17.86	88	25.79	31.5	25.79	29.5	25.79	148	25.79	135
17.88	88	25.82	40.5	25.82	32	25.82	154	25.82	150
17.9	88	25.85	26.5	25.85	33.5	25.85	125	25.85	134
17.92	88	25.88	30.5	25.88	26.5	25.88	136	25.88	131
17.94	88	25.91	37	25.91	35	25.91	147	25.91	137
17.96	88	25.94	29	25.94	35.5	25.94	140	25.94	118
17.98	88	25.97	31	25.97	32	25.97	141	25.97	111
18	88	26	31.5	26	34.5	26	137	26	122
18.02	88	26.03	30.5	26.03	27.5	26.03	133	26.03	125
18.04	88	26.06	25.5	26.06	26	26.06	143	26.06	121
18.06	88	26.09	28	26.09	33	26.09	144	26.09	130
18.08	88	26.12	28	26.12	32	26.12	134	26.12	115
18.1	88	26.15	26.5	26.15	24	26.15	120	26.15	120
18.12	88	26.18	29	26.18	34.5	26.18	143	26.18	130
18.14	88	26.21	34	26.21	32	26.21	138	26.21	113
18.16	88	26.24	33	26.24	26.5	26.24	148	26.24	117
18.18	88	26.27	27	26.27	29.5	26.27	113	26.27	124
18.2	88	26.3	31	26.3	25.5	26.3	140	26.3	105
18.22	88	26.33	23	26.33	27.5	26.33	133	26.33	115
18.24	88	26.36	30.5	26.36	33.5	26.36	122	26.36	117
18.26	88	26.39	28.5	26.39	29	26.39	124	26.39	110
18.28	88	26.42	27	26.42	25	26.42	146	26.42	108
18.3	88	26.45	24.5	26.45	29	26.45	118	26.45	92
18.32	88	26.48	25.5	26.48	28.5	26.48	145	26.48	99
18.34	88	26.51	29	26.51	26.5	26.51	133	26.51	100
18.36	88	26.54	35.5	26.54	29	26.54	108	26.54	113
18.38	88	26.57	25.5	26.57	29	26.57	125	26.57	86
18.4	88	26.6	27.5	26.6	32.5	26.6	110	26.6	105
18.42	88	26.63	20.5	26.63	29	26.63	126	26.63	104
18.44	88	26.66	28.5	26.66	34	26.66	126	26.66	101
18.46	88	26.69	26	26.69	30	26.69	122	26.69	93
18.48	88	26.72	17.5	26.72	32	26.72	138	26.72	104
18.5	88	26.75	22.5	26.75	28.5	26.75	108	26.75	92
18.52	88	26.78	31.5	26.78	24.5	26.78	115	26.78	95
18.54	88	26.81	24.5	26.81	34.5	26.81	115	26.81	94
18.56	88	26.84	24.5	26.84	23	26.84	122	26.84	100
18.58	88	26.87	28	26.87	30	26.87	110	26.87	87
18.6	88	26.9	27.5	26.9	33	26.9	126	26.9	92
18.62	88	26.93	26.5	26.93	28.5	26.93	127	26.93	104
18.64	88	26.96	26	26.96	27	26.96	123	26.96	109
18.66	88	26.99	26.5	26.99	24.5	26.99	118	26.99	105
18.68	88	27.02	25	27.02	28.5	27.02	125	27.02	103
18.7	88	27.05	25	27.05	25	27.05	115	27.05	96
18.72	88	27.08	21.5	27.08	28	27.08	94	27.08	96
18.74	88	27.11	23	27.11	26	27.11	123	27.11	94
18.76	88	27.14	20	27.14	26.5	27.14	106	27.14	85
18.78	88	27.17	25	27.17	24.5	27.17	114	27.17	97
18.8	88	27.2	41	27.2	27.5	27.2	94	27.2	70
18.82	88	27.23	31.5	27.23	27	27.23	111	27.23	76
18.84	88	27.26	25.5	27.26	25	27.26	115	27.26	94
18.86	88	27.29	26.5	27.29	24.5	27.29	103	27.29	84
18.88	88	27.32	22.5	27.32	31	27.32	99	27.32	89
18.9	88	27.35	31	27.35	28	27.35	119	27.35	77
18.92	88	27.38	23	27.38	30	27.38	119	27.38	81
18.94	88	27.41	22	27.41	27.5	27.41	90	27.41	81
18.96	88	27.44	29	27.44	21	27.44	114	27.44	85
18.98	88	27.47	24.5	27.47	25	27.47	110	27.47	74
19	88	27.5	26.5	27.5	20.5	27.5	91	27.5	97
19.02	88	27.53	28	27.53	34	27.53	99	27.53	92
19.04	88	27.56	25	27.56	26.5	27.56	116	27.56	72
19.06	88	27.59	31.5	27.59	27.5	27.59	97	27.59	83
19.08	88	27.62	26.5	27.62	24	27.62	102	27.62	82
19.1	88	27.65	23	27.65	26.5	27.65	118	27.65	82
19.12	88	27.68	28	27.68	20.5	27.68	109	27.68	77
19.14	88	27.71	24	27.71	26.5	27.71	92	27.71	69
19.16	88	27.74	25.5	27.74	24.5	27.74	96	27.74	71
19.18	88	27.77	20	27.77	27	27.77	105	27.77	68
19.2	88	27.8	21.5	27.8	24.5	27.8	100	27.8	77
19.22	88	27.83	27.5	27.83	25	27.83	108	27.83	82
19.24	88	27.86	23	27.86	29	27.86	101	27.86	82
19.26	88	27.89	23.5	27.89	21	27.89	103	27.89	97
19.28	88	27.92	17.5	27.92	27.5	27.92	94	27.92	82
19.3	88	27.95	27	27.95	25	27.95	94	27.95	68
19.32	88	27.98	21	27.98	23	27.98	98	27.98	79
19.34	88	28.01	26	28.01	24.5	28.01	86	28.01	74
19.36	88	28.04	25	28.04	21.5	28.04	102	28.04	89
19.38	88	28.07	20	28.07	21.5	28.07	85	28.07	85
19.4	88	28.1	23	28.1	21	28.1	91	28.1	82
19.42	88	28.13	26	28.13	28	28.13	88	28.13	80
19.44	88	28.16	24	28.16	34	28.16	88	28.16	73
19.46	88	28.19	24	28.19	28.5	28.19	94	28.19	83
19.48	88	28.22	22	28.22	28	28.22	94	28.22	82
19.5	88	28.25	22	28.25	24.5	28.25	83	28.25	84
19.52	88	28.28	21	28.28	25	28.28	85	28.28	68
19.54	88	28.31	18.5	28.31	21	28.31	82	28.31	72
19.56	88	28.34	15.5	28.34	21.5	28.34	82	28.34	84
19.58	88	28.37	26.5	28.37	20.5	28.37	80	28.37	72
19.6	88	28.4	21.5	28.4	19	28.4	79	28.4	91
19.62	88	28.43	25	28.43	22	28.43	80	28.43	77
19.64	88	28.46	20.5	28.46	21.5	28.46	90	28.46	69
19.66	88	28.49	20	28.49	23.5	28.49	86	28.49	71
19.68	88	28.52	24.5	28.52	24	28.52	87	28.52	61
19.7	88	28.55	21	28.55	21.5	28.55	66	28.55	81
19.72	88	28.58	21	28.58	21	28.58	91	28.58	76
19.74	88	28.61	21.5	28.61	24	28.61	75	28.61	60
19.76	88	28.64	23	28.64	19	28.64	86	28.64	59
19.78	88	28.67	17.5	28.67	20.5	28.67	83	28.67	66
19.8	88	28.7	21.5	28.7	18	28.7	87	28.7	74
19.82	88	28.73	18.5	28.73	19.5	28.73	84	28.73	62
19.84	88	28.76	20	28.76	23	28.76	66	28.76	68
19.86	88	28.79	23	28.79	20.5	28.79	71	28.79	58
19.88	88	28.82	18	28.82	19.5	28.82	90	28.82	61
19.9	88	28.85	19	28.85	23.5	28.85	84	28.85	73
19.92	88	28.88	21.5	28.88	28.5	28.88	84	28.88	70
19.94	88	28.91	22.5	28.91	21.5	28.91	62	28.91	66
19.96	88	28.94	20	28.94	26	28.94	78	28.94	65
19.98	88	28.97	15.5	28.97	22.5	28.97	90	28.97	63
20	88	29	28.5	29	21.5	29	86	29	60
20.02	88	29.03	23.5	29.03	19.5	29.03	67	29.03	61
20.04	88	29.06	23.5	29.06	21	29.06	79	29.06	59
20.06	88	29.09	22.5	29.09	21	29.09	75	29.09	65
20.08	88	29.12	23.5	29.12	19.5	29.12	64	29.12	50
20.1	88	29.15	23.5	29.15	19.5	29.15	70	29.15	58
20.12	88	29.18	18.5	29.18	20	29.18	80	29.18	56
20.14	88	29.21	19.5	29.21	21	29.21	73	29.21	52
20.16	88	29.24	23	29.24	15	29.24	71	29.24	50
20.18	88	29.27	18	29.27	24.5	29.27	66	29.27	48
20.2	88	29.3	22	29.3	17.5	29.3	71	29.3	55
20.22	88	29.33	21	29.33	24.5	29.33	74	29.33	57
20.24	88	29.36	17	29.36	24	29.36	77	29.36	77
20.26	88	29.39	27	29.39	22	29.39	64	29.39	66
20.28	88	29.42	23	29.42	20.5	29.42	68	29.42	61
20.3	88	29.45	18.5	29.45	16.5	29.45	71	29.45	60
20.32	88	29.48	16.5	29.48	20.5	29.48	73	29.48	52
20.34	88	29.51	24.5	29.51	27	29.51	77	29.51	56
20.36	88	29.54	17	29.54	18	29.54	66	29.54	57
20.38	88	29.57	15	29.57	19.5	29.57	64	29.57	51
20.4	88	29.6	23.5	29.6	20.5	29.6	60	29.6	62
20.42	88	29.63	21.5	29.63	21	29.63	67	29.63	62
20.44	88	29.66	22	29.66	18.5	29.66	79	29.66	57
20.46	88	29.69	20.5	29.69	16	29.69	65	29.69	52
20.48	88	29.72	21	29.72	24	29.72	64	29.72	62
20.5	88	29.75	22.5	29.75	17	29.75	75	29.75	52
20.52	88	29.78	19	29.78	15.5	29.78	70	29.78	69
20.54	88	29.81	22.5	29.81	18	29.81	59	29.81	66
20.56	88	29.84	20	29.84	19	29.84	67	29.84	68
20.58	88	29.87	21	29.87	17.5	29.87	59	29.87	54
20.6	88	29.9	18	29.9	20	29.9	68	29.9	57
20.62	88	29.93	20	29.93	18	29.93	65	29.93	65
20.64	88	29.96	15.5	29.96	17.5	29.96	65	29.96	53
20.66	88	29.99	16	29.99	15.5	29.99	70	29.99	69
20.68	88	*RAS_INT_END	--	*RAS_INT_END	--	*RAS_INT_END	--	*RAS_INT_END	--
20.7	88	*RAS_DATA_END	--	*RAS_DATA_END	--	*RAS_DATA_END	--	*RAS_DATA_END	--
20.72	88
20.74	88
20.76	88
20.78	88
20.8	88
20.82	88
20.84	88
20.86	88
20.88	88
20.9	88
20.92	88
20.94	88
20.96	88
20.98	88
21	88
21.02	88
21.04	88
21.06	88
21.08	88
21.1	88
21.12	88
21.14	88
21.16	88
21.18	88
21.2	88
21.22	88
21.24	88
21.26	88
21.28	88
21.3	88
21.32	88
21.34	88
21.36	88
21.38	88
21.4	88
21.42	88
21.44	88
21.46	88
21.48	88
21.5	88
21.52	88
21.54	88
21.56	88
21.58	88
21.6	88
21.62	88
21.64	88
21.66	88
21.68	88
21.7	88
21.72	88
21.74	88
21.76	88
21.78	88
21.8	88
21.82	88
21.84	88
21.86	88
21.88	88
21.9	88
21.92	88
21.94	88
21.96	88
21.98	88
22	88
22.02	88
22.04	88
22.06	88
22.08	88
22.1	88
22.12	88
22.14	88
22.16	88
22.18	88
22.2	88
22.22	88
22.24	88
22.26	88
22.28	88
22.3	88
22.32	88
22.34	88
22.36	88
22.38	88
22.4	88
22.42	88
22.44	88
22.46	88
22.48	88
22.5	88
22.52	88
22.54	88
22.56	88
22.58	88
22.6	88
22.62	88
22.64	88
22.66	88
22.68	88
22.7	88
22.72	88
22.74	88
22.76	88
22.78	88
22.8	88
22.82	88
22.84	88
22.86	88
22.88	88
22.9	88
22.92	88
22.94	88
22.96	88
22.98	88
23	88
23.02	88
23.04	88
23.06	88
23.08	88
23.1	88
23.12	88
23.14	88
23.16	88
23.18	88
23.2	88
23.22	88
23.24	88
23.26	88
23.28	88
23.3	88
23.32	88
23.34	88
23.36	88
23.38	88
23.4	88
23.42	88
23.44	88
23.46	88
23.48	88
23.5	88
23.52	88
23.54	88
23.56	88
23.58	88
23.6	88
23.62	88
23.64	88
23.66	88
23.68	88
23.7	88
23.72	88
23.74	88
23.76	88
23.78	88
23.8	88
23.82	88
23.84	88
23.86	88
23.88	88
23.9	88
23.92	88
23.94	88
23.96	88
23.98	88
24	88
24.02	88
24.04	88
24.06	88
24.08	88
24.1	88
24.12	88
24.14	88
24.16	88
24.18	88
24.2	88
24.22	88
24.24	88
24.26	88
24.28	88
24.3	88
24.32	88
24.34	88
24.36	88
24.38	88
24.4	88
24.42	88
24.44	88
24.46	88
24.48	88
24.5	88
24.52	88
24.54	88
24.56	88
24.58	88
24.6	88
24.62	88
24.64	88
24.66	88
24.68	88
24.7	88
24.72	88
24.74	88
24.76	88
24.78	88
24.8	88
24.82	88
24.84	88
24.86	88
24.88	88
24.9	88
24.92	88
24.94	88
24.96	88
24.98	88
25	88
25.02	88
25.04	88
25.06	88
25.08	88
25.1	88
25.12	88
25.14	88.4374
25.16	103.077
25.18	124.037
25.2	151.76
25.22	183.882
25.24	210.898
25.26	215.568
25.28	195.898
25.3	170.429
25.32	153.313
25.34	150.315
25.36	161.457
25.38	181.723
25.4	200.178
25.42	199.653
25.44	177.174
25.46	147.757
25.48	121.658
25.5	101.725
25.52	88
25.54	88
25.56	88
25.58	88
25.6	88
25.62	88
25.64	88
25.66	88
25.68	88
25.7	92.4766
25.72	101.169
25.74	101.582
25.76	95.8254
25.78	91.8876
25.8	94.6814
25.82	105.667
25.84	123.769
25.86	144.65
25.88	157.61
25.9	151.03
25.92	130.139
25.94	107.377
25.96	88.462
25.98	88
26	88
26.02	88
26.04	88
26.06	88
26.08	88
26.1	88
26.12	88
26.14	88
26.16	88
26.18	88
26.2	88
26.22	88
26.24	88
26.26	88
26.28	96.5114
26.3	118.354
26.32	142.899
26.34	161.328
26.36	160.105
26.38	140.253
26.4	115.479
26.42	93.7504
26.44	88
26.46	88
26.48	88
26.5	88
26.52	88
26.54	88
26.56	88
26.58	88
26.6	88
26.62	88
26.64	88
26.66	88
26.68	88
26.7	88
26.72	88
26.74	88
26.76	88
26.78	88
26.8	88
26.82	88
26.84	88
26.86	88
26.88	88
26.9	88
26.92	88
26.94	88
26.96	88
26.98	88
27	88
27.02	88
27.04	88
27.06	91.764
27.08	110.363
27.1	123.485
27.12	121.306
27.14	106.254
27.16	89.09
27.18	88
27.2	88
27.22	88
27.24	88
27.26	88
27.28	88
27.3	88
27.32	88
27.34	88
27.36	88
27.38	88
27.4	88
27.42	88
27.44	88
27.46	88
27.48	88
27.5	88
27.52	88
27.54	88
27.56	88
27.58	88
27.6	88
27.62	88
27.64	88
27.66	88
27.68	88
27.7	88
27.72	88
27.74	88
27.76	88
27.78	88
27.8	88
27.82	88
27.84	88
27.86	88
27.88	88
27.9	88
27.92	88
27.94	88
27.96	88
27.98	88
28	88
28.02	88
28.04	88
28.06	88
28.08	88
28.1	88
28.12	96.2734
28.14	101.102
28.16	92.4878
28.18	88
28.2	88
28.22	88
28.24	88
28.26	88
28.28	88
28.3	88
28.32	88
28.34	88
28.36	88
28.38	88
28.4	88
28.42	88
28.44	88
28.46	88
28.48	88
28.5	88
28.52	88
28.54	88
28.56	88
28.58	88
28.6	88
28.62	88
28.64	88
28.66	88
28.68	88
28.7	88
28.72	88
28.74	88
28.76	88
28.78	88
28.8	88
28.82	88
28.84	88
28.86	88
28.88	88
28.9	88
28.92	88
28.94	88
28.96	88
28.98	88
29	88
29.02	88
29.04	88
29.06	88
29.08	88
29.1	88
29.12	88
29.14	88
29.16	88
29.18	88
29.2	88
29.22	88
29.24	88
29.26	88
29.28	88
29.3	88
29.32	88
29.34	88
29.36	88
29.38	88
29.4	88
29.42	88
29.44	88
29.46	88
29.48	88
29.5	88
29.52	88
29.54	88
29.56	88
29.58	88
29.6	88
29.62	88
29.64	88
29.66	88
29.68	88
29.7	88
29.72	88
29.74	88
29.76	88
29.78	88
29.8	88
29.82	88
29.84	88
29.86	88
29.88	88
29.9	88
29.92	88
29.94	88
29.96	88
29.98	88
30	88

[truncated: 3 more sheets: Fig. 6c, Fig. 6d, Fig. 7]
